# Supplementary material for: Druggable Mendelian randomization prioritizes CDH2 and supports finerenone as a candidate therapeutic strategy for diabetic retinopathy
Source: Front Pharmacol. 2026 Jul 15;17:1865172. doi: 10.3389/fphar.2026.1865172 (PMC13414259; doi:10.3389/fphar.2026.1865172)
Supplement: Supplementary file 1 [file Table2.xlsx]

## Sheet: Sheet1
Drug	Gene	Type	Source
daunorubicin	CDH2	0.000001=DOWN(PC3)	CMAP
N-NITROSODIETHYLAMINE	CDH2	Text_Mining(PMID24840851,PMID24377529,PMID22094457,PMID21163286,PMID21163286,PMID24523022,PMID24523022)	BOSS
methotrexate	CDH2	Text_Mining(PMID24035834,PMID23830989,PMID24646714,PMID20884249,PMID21114963)	BOSS
dUTP	CDH2	Text_Mining(PMID24172012,PMID21480209,PMID21990317,PMID21990317,PMID21990317,PMID21990317,PMID21990317,PMID21990317,PMID21330634,PMID22941467,PMID20630211,PMID23097631,PMID22179686,PMID21199326)	BOSS
1-Phosphatidyl-myo-inositol	CDH2	Text_Mining(PMID23125201,PMID21145317,PMID24610942,PMID23197472,PMID23076053,PMID23481397,PMID21691299,PMID22470191,PMID24448241,PMID21777391,PMID20504380,PMID19840028,PMID21538018,PMID22016830,PMID21618573,PMID23918833,PMID24127122,PMID24127122,PMID24503536,PMID24503536,PMID22716951)	BOSS
thapsigargin	CDH2	Text_Mining(PMID21680893,PMID22277942,PMID24924761,PMID21169555,PMID24390139)	BOSS
Deacetylchitin	CDH2	Text_Mining(PMID22217805,PMID24743733,PMID23562051,PMID22078926,PMID22985995,PMID)	BOSS
PHALLOIDIN	CDH2	Text_Mining(PMID22095553,PMID22227712,PMID23841780,PMID23807215,PMID23807215,PMID24442236)	BOSS
ethisterone	CDH2	Text_Mining(PMID21148309,PMID23061031,PMID23061031,PMID24615523,PMID23054081,PMID23562051,PMID22996684,PMID24468059,PMID20678188,PMID21326240,PMID24314245,PMID22215621,PMID22215621,PMID23277276,PMID24653816)	BOSS
HEMATOXYLIN	CDH2	Text_Mining(PMID21240516,PMID20224260,PMID23441675,PMID23830402,PMID20534996,PMID20534996,PMID21534849,PMID21976595,PMID21330634,PMID23696602,PMID23347178,PMID23347178,PMID23301612,PMID21518553,PMID23009159,PMID22460856,PMID21258771,PMID24612929,PMID22233382)	BOSS
forskolin	CDH2	Text_Mining(PMID24026310,PMID20656349,PMID22238282,PMID20824160,PMID21034435)	BOSS
DICHLOROMETHANE	CDH2	Text_Mining(PMID23231819,PMID22888908,PMID22888908,PMID24840027,PMID21221129,PMID23691160,PMID21204715)	BOSS
acetaldehyde	CDH2	Text_Mining(PMID22080057,PMID22342303,PMID22342303,PMID24033729,PMID24392029,PMID24013232,PMID21474650,PMID23460857)	BOSS
acetic acid	CDH2	Text_Mining(PMID22401910,PMID22323718,PMID22865842,PMID21479359,PMID21479359,PMID22569286,PMID22569286)	BOSS
5-azacytidine	CDH2	Text_Mining(PMID23923967,PMID20497178,PMID23906757,PMID22717556,PMID21764905,PMID21764905,PMID21645397,PMID23593653,PMID23593653)	BOSS
Heparitin	CDH2	Text_Mining(PMID21501858,PMID24424429,PMID22135748,PMID22357927,PMID23673414,PMID24190885)	BOSS
furosemide	CDH2	Text_Mining(PMID24764078,PMID21821011,PMID22500093,PMID23766537,PMID20096867,PMID20440507,PMID20440507,PMID20682309,PMID21084407,PMID21084407,PMID24906885,PMID24055371,PMID20150430,PMID22180571,PMID20124215,PMID20124215,PMID21354196,PMID21354196,PMID21256838,PMID24314151,PMID23677242,PMID24357672,PMID23429540,PMID21204715)	BOSS
Healon	CDH2	Text_Mining(PMID20385825,PMID22472355,PMID23562051,PMID24120037,PMID23314337,PMID21864707,PMID23048036,PMID23048036,PMID24919189,PMID22552741,PMID22552741,PMID20671927,PMID21315068,PMID21315068)	BOSS
LAMININ	CDH2	Text_Mining(PMID21282335,PMID22923691,PMID20358107,PMID21412939,PMID22311705,PMID22027433,PMID24471778,PMID22457351,PMID19840849,PMID22427060,PMID22679508,PMID20195877,PMID22342386,PMID22558441,PMID22802280,PMID23728800,PMID23152408,PMID21596022,PMID22997952,PMID22632390,PMID21585565,PMID22326752,PMID22037576,PMID22733455,PMID22733455,PMID22109972,PMID22209340,PMID22209340,PMID22520808,PMID234411…	BOSS
alpha-Neu5Ac	CDH2	Text_Mining(PMID20150642,PMID20150642,PMID22558441,PMID20164754,PMID24280762)	BOSS
formaldehyde	CDH2	Text_Mining(PMID23924550,PMID22574078,PMID22144831,PMID24845429,PMID21975680,PMID21975680,PMID20624750,PMID24771047,PMID23345929,PMID21383541,PMID22495358,PMID22198215,PMID20353702)	BOSS
Lapatinib	CDH2	Text_Mining(PMID24001610,PMID20503407,PMID23519149,PMID24166682,PMID23411345,PMID23411345)	BOSS
silibinin	CDH2	Text_Mining(PMID23963283,PMID23461975,PMID24716145,PMID24716145,PMID21546539)	BOSS
Dinoprostone	CDH2	Text_Mining(PMID24374173,PMID23053901,PMID24969217,PMID23521748,PMID24115825,PMID23851494,PMID23442768,PMID22828609,PMID24841318,PMID24675684,PMID20004474,PMID23552603,PMID23737956)	BOSS
L-threonine	CDH2	Text_Mining(PMID21468542,PMID21030692,PMID20419129,PMID20419129,PMID22006308,PMID21584489,PMID22201829,PMID24865644,PMID20562913,PMID22993319,PMID19920136,PMID22016830,PMID22006429)	BOSS
GONADORELIN	CDH2	Text_Mining(PMID24279929,PMID22313325,PMID23164934,PMID21317933,PMID20118984,PMID20118984,PMID21823018,PMID21823018,PMID21399649,PMID21651673,PMID24009315,PMID24353261,PMID24353261,PMID24183378,PMID22369716,PMID21479359,PMID21479359,PMID21964676,PMID20817789,PMID24753159,PMID22569286,PMID22569286)	BOSS
ARSENIC	CDH2	Text_Mining(PMID21321321,PMID24816914,PMID24444534,PMID22330421,PMID22330421)	BOSS
UNII-768N7QO4KH	CDH2	Text_Mining(PMID22905131,PMID22905131,PMID23345400,PMID22613095,PMID22613095,PMID22613095,PMID23176396)	BOSS
N-Acetyl-L-cysteine	CDH2	Text_Mining(PMID23803658,PMID23156673,PMID22249522,PMID22249522,PMID23475579,PMID24726524,PMID20958994,PMID22198183,PMID22509328,PMID22342303,PMID22342303,PMID21093414,PMID22796440,PMID22648416,PMID24435707,PMID24435707,PMID24099794)	BOSS
Decitabine	CDH2	Text_Mining(PMID21055032,PMID21373750,PMID24973953,PMID23376068,PMID22359217,PMID21368160,PMID20038309,PMID20038309,PMID23324272,PMID21059597,PMID21059597,PMID23906757,PMID23789939,PMID23000453,PMID21095227,PMID21095227,PMID24099668,PMID21909380,PMID21909380,PMID22936446,PMID23709006,PMID23709006,PMID23709006,PMID20687122,PMID22266190,PMID22941331,PMID21478913,PMID21559267,PMID20696752,PMID206967…	BOSS
dimethyl sulfoxide	CDH2	Text_Mining(PMID21853084,PMID23391485,PMID21095227,PMID21095227,PMID24768141,PMID23485712)	BOSS
CADMIUM	CDH2	Text_Mining(PMID24480437,PMID19865819,PMID23080431,PMID22401168,PMID23876460,PMID20459685,PMID20054826,PMID20455852)	BOSS
ZINC	CDH2	Text_Mining(PMID22949637,PMID23989161,PMID24999604,PMID21177849,PMID21908891,PMID21908891,PMID21593765,PMID23350237,PMID22234932,PMID22408413,PMID20562920,PMID23975368,PMID23788111,PMID22936788,PMID22503751,PMID22503751,PMID23437163,PMID19852955,PMID22421353,PMID22421353,PMID24307680,PMID21853110,PMID23919497,PMID23919497,PMID24967969,PMID24812058,PMID24403602)	BOSS
folic acid	CDH2	Text_Mining(PMID22706342,PMID22706342,PMID23144806,PMID21916701,PMID23401564,PMID22729741,PMID23378141,PMID21347396,PMID22461522,PMID23529346,PMID20572035)	BOSS
tamoxifen	CDH2	Text_Mining(PMID21611205,PMID23936773,PMID22307688,PMID22359217,PMID23981606,PMID23981606,PMID23637793,PMID19593637,PMID20937153,PMID23295740,PMID23295740,PMID23547709,PMID23626803)	BOSS
calcitriol	CDH2	Text_Mining(PMID24586868,PMID23966330,PMID20132886,PMID23996472,PMID22833444,PMID24125734,PMID20428782,PMID23777514,PMID24217116)	BOSS
Idocyklin	CDH2	Text_Mining(PMID24236116,PMID23376074,PMID23376074,PMID20237062,PMID24167544,PMID23364919,PMID22158040,PMID20144615,PMID21389276,PMID21389276,PMID21389276,PMID21938738,PMID24204042,PMID20881035,PMID22151997,PMID23944988)	BOSS
2-Butanone	CDH2	Text_Mining(PMID24895403,PMID21195708,PMID23435375,PMID24708867,PMID20638445,PMID20353788,PMID21512244,PMID23554977,PMID22248055,PMID22185284,PMID22847003,PMID21673316,PMID22198183,PMID22337876,PMID21418646,PMID21418646,PMID20714129,PMID22854048,PMID22819701,PMID23045282,PMID22222635,PMID21220499,PMID21220499,PMID21093414,PMID24619958,PMID21557297,PMID21557297,PMID21868360,PMID22753015,PMID247889…	BOSS
Triton X-100	CDH2	Text_Mining(PMID21146521,PMID22655200,PMID21938738,PMID20803237,PMID20927523,PMID21792929,PMID21792929)	BOSS
Oxotremorine	CDH2	Text_Mining(PMID23553645,PMID23553645,PMID22507272,PMID22307971,PMID22971992,PMID22971992,PMID24011243)	BOSS
GLYCOGEN	CDH2	Text_Mining(PMID20078427,PMID24642599,PMID23074114,PMID23028675,PMID23787212)	BOSS
rapamycin	CDH2	Text_Mining(PMID21964532,PMID24942546,PMID22960739,PMID22579465,PMID23147251,PMID21904824,PMID21996746,PMID24130883,PMID23235153,PMID22480837,PMID21283818,PMID23907484,PMID24936148,PMID21163500,PMID24800850,PMID24571487,PMID24571487)	BOSS
water	CDH2	Text_Mining(PMID22068423,PMID22453767,PMID23046697,PMID23569259,PMID23569259,PMID20736375,PMID21049033,PMID23582741,PMID23370368,PMID22313325,PMID22573546,PMID22312306,PMID20144848,PMID20144848,PMID24824262,PMID23146664,PMID20841377,PMID20841377,PMID22789454,PMID24721328,PMID22034928,PMID24003087,PMID23724131,PMID24468059,PMID22006115,PMID22041584,PMID21856755,PMID21986943,PMID21986943,PMID222317…	BOSS
alpha-GalNAc	CDH2	Text_Mining(PMID23727514,PMID22427986,PMID21697088,PMID21697088,PMID24619415,PMID24282611,PMID22223758,PMID23563846)	BOSS
cytosine	CDH2	Text_Mining(PMID21846773,PMID21559267,PMID21651673,PMID23933177,PMID23447335,PMID22704346,PMID20188851)	BOSS
L-leucine	CDH2	Text_Mining(PMID19495959,PMID22465710,PMID22465710,PMID20164153,PMID22006429)	BOSS
Coke	CDH2	Text_Mining(PMID23751496,PMID23895702,PMID21108050,PMID21747168,PMID23094851,PMID24583474)	BOSS
L-thyroxine	CDH2	Text_Mining(PMID23264214,PMID23214316,PMID21499728,PMID21499728,PMID24510221,PMID20840012,PMID21162094,PMID23109646,PMID23134219,PMID22177047,PMID22028439,PMID22028439,PMID21335003,PMID21737393,PMID21737393,PMID22194161,PMID22194161,PMID21198996,PMID21080917,PMID21080917,PMID23902621,PMID23913779,PMID21630273,PMID21785277,PMID23435375,PMID23626564,PMID23675755,PMID22987596,PMID20594275,PMID199560…	BOSS
33258 Hoechst	CDH2	Text_Mining(PMID23292232,PMID23292232,PMID23292232,PMID23395573,PMID23688996)	BOSS
Telmisartan	CDH2	Text_Mining(PMID22949934,PMID20848133,PMID20015943,PMID21720156,PMID23838154)	BOSS
maltotriose	CDH2	Text_Mining(PMID24942546,PMID24681004,PMID22109513,PMID24321491,PMID24321491,PMID22034928,PMID21585565,PMID23500436,PMID23500436,PMID20803237,PMID20656349,PMID24619415,PMID22440395)	BOSS
GLYCOPROTEIN	CDH2	Text_Mining(PMID24339193,PMID24101494,PMID19790246,PMID21239043,PMID22331710,PMID21639893,PMID22854229,PMID22105147,PMID21459757,PMID22565826,PMID23890049,PMID21898424,PMID20382125,PMID20382125,PMID20514296,PMID20514296,PMID20514296,PMID20514296,PMID20514296,PMID23016862,PMID21937258,PMID20712010,PMID20181825,PMID22081310,PMID24901708,PMID19830689,PMID19830689,PMID20878207,PMID21874256,PMID240403…	BOSS
SODIUM BISULFITE	CDH2	Text_Mining(PMID23504555,PMID22228973,PMID20683729,PMID20572039,PMID20353702)	BOSS
Estrone sulfate	CDH2	Text_Mining(PMID23962793,PMID21761111,PMID20679224,PMID24901395,PMID19948721,PMID24771004)	BOSS
Acid red 87	CDH2	Text_Mining(PMID21240516,PMID20224260,PMID23441675,PMID23830402,PMID20534996,PMID20534996,PMID21534849,PMID21976595,PMID21330634,PMID23696602,PMID23347178,PMID23347178,PMID23301612,PMID21518553,PMID23009159,PMID21258771,PMID24612929,PMID22233382)	BOSS
Miconazole nitrate	CDH2	Text_Mining(PMID21287281,PMID23809857,PMID24435155,PMID23349469,PMID21297224,PMID21044747,PMID22638108,PMID22081067)	BOSS
GEMCITABINE HYDROCHLORIDE	CDH2	Text_Mining(PMID24398967,PMID20091050,PMID20091050,PMID20091050,PMID20589377,PMID20573371,PMID22883954,PMID22883954,PMID24384474,PMID24384474,PMID20683663,PMID22322379,PMID25024609,PMID23300530,PMID24953335,PMID24470763,PMID24470763,PMID24402132,PMID21673909,PMID24535079,PMID24535079,PMID24856479,PMID20676743,PMID22622284,PMID23298711,PMID23026911,PMID20884249,PMID24742583,PMID24278292,PMID242782…	BOSS
11-cis-Retinal	CDH2	Text_Mining(PMID20153391,PMID23240058,PMID24154521,PMID21526120,PMID20362667,PMID21940944,PMID22219284,PMID23213414,PMID21867880,PMID21867873,PMID21547082,PMID22927092,PMID21539829,PMID20556827,PMID20140736,PMID22247003,PMID24680851,PMID22833386,PMID22833386,PMID22833386,PMID20547485,PMID23469949,PMID23129104,PMID22352427,PMID22352427,PMID22352427,PMID22352427,PMID24607896,PMID24860143,PMID236588…	BOSS
doxorubicin	CDH2	Text_Mining(PMID20005220,PMID22311705,PMID22954111,PMID20382121,PMID22110220,PMID24270410,PMID20237062,PMID24405590,PMID20332764,PMID23546450,PMID23142026,PMID20606417,PMID22198296,PMID22634315,PMID22359217,PMID23111755,PMID22425263,PMID24915813,PMID20939432,PMID23607775,PMID23607775,PMID24236784,PMID21141737,PMID24686546,PMID21177063,PMID21177063,PMID20676743,PMID22509328,PMID21114921,PMID226840…	BOSS
histamine	CDH2	Text_Mining(PMID21686228,PMID23280118,PMID24447834,PMID20813885,PMID23782216)	BOSS
ethanol	CDH2	Text_Mining(PMID24167711,PMID21922637,PMID24036179,PMID21884525,PMID21262198,PMID19817353,PMID22525043,PMID21139874,PMID21335065,PMID20488537,PMID23378141,PMID22366484,PMID21168302,PMID20136433,PMID23895590,PMID22196505,PMID22595727,PMID22595727,PMID22210715,PMID23427408,PMID24795533,PMID22656319,PMID21092511,PMID20347291,PMID20110731,PMID23673404,PMID24033729,PMID24557761,PMID22765916)	BOSS
genistein	CDH2	Text_Mining(PMID24049536,PMID22864686,PMID22098108,PMID21463919,PMID22884073,PMID23645249,PMID21503965,PMID21792929,PMID21792929)	BOSS
Chloordaan	CDH2	Text_Mining(PMID20550888,PMID21224074,PMID21894439,PMID24522194,PMID24522194,PMID22615994,PMID20808826,PMID24722904)	BOSS
5-Fluorouracil	CDH2	Text_Mining(PMID24452635,PMID24452635,PMID22993328,PMID24816738,PMID24816738,PMID24062002,PMID24062002,PMID24629143,PMID19739116,PMID20849845,PMID22179686,PMID21114921,PMID23777514,PMID22205702,PMID22205702,PMID20603394,PMID23607775,PMID23607775,PMID22333708,PMID23554123,PMID23519149,PMID24839986,PMID23167424,PMID23525071,PMID23055106,PMID23055106)	BOSS
PROPIDIUM	CDH2	Text_Mining(PMID23163347,PMID24663399,PMID22460856,PMID22613095,PMID22613095,PMID22613095)	BOSS
Edetate sodium	CDH2	Text_Mining(PMID22505615,PMID21215101,PMID20398401,PMID24465823,PMID22340429,PMID22340429,PMID22656319,PMID24967969,PMID21175372)	BOSS
curcumin	CDH2	Text_Mining(PMID23474829,PMID23563640,PMID20683022,PMID20971552,PMID23076367,PMID23544048,PMID24325063,PMID24325063,PMID23933177,PMID22013801,PMID24063224,PMID24236784,PMID24570592,PMID22542791,PMID23970932,PMID24883070)	BOSS
rosiglitazone	CDH2	Text_Mining(PMID21429973,PMID24604887,PMID22472882,PMID20164153,PMID20234816,PMID20178607,PMID20178607)	BOSS
diazepam	CDH2	Text_Mining(PMID21584268,PMID20697265,PMID22727141,PMID22876456,PMID20173645,PMID22120634,PMID21072681,PMID22632390,PMID24391944,PMID21599969,PMID23109849,PMID24891510,PMID22579738)	BOSS
17-Hydroxy-17-methylandrost-4-en-3-one	CDH2	Text_Mining(PMID23620436,PMID21256972,PMID21399649,PMID20682309,PMID23509752,PMID21812788,PMID24353261,PMID24353261,PMID24784499,PMID22333686)	BOSS
resveratrol	CDH2	Text_Mining(PMID24517069,PMID24517069,PMID22692956,PMID22692956,PMID22828135,PMID21794976,PMID20720562,PMID22344225,PMID23992306,PMID22608985,PMID23146760,PMID22780949,PMID23921149)	BOSS
UNII-CXY7B3Q98Z	CDH2	Text_Mining(PMID22406420,PMID20547842,PMID22313325,PMID23320930,PMID23670055,PMID20101232,PMID21812788,PMID24222765,PMID22344732,PMID24366407,PMID24366407,PMID21890190,PMID20661826,PMID24998916,PMID19948721,PMID22151997,PMID24771004,PMID23340260)	BOSS
Erlotinib	CDH2	Text_Mining(PMID22287743,PMID21825259,PMID23371860,PMID21939503,PMID22568942,PMID24768708,PMID23963283,PMID23994953,PMID22508830,PMID23520479,PMID23520479,PMID24026012,PMID22210086,PMID21597390,PMID22299051,PMID21750552,PMID23552882)	BOSS
Imatinib mesylate	CDH2	Text_Mining(PMID21367918,PMID20146241,PMID23638973,PMID20388540,PMID22002244,PMID20717963)	BOSS
LITHIUM CHLORIDE	CDH2	Text_Mining(PMID20448354,PMID24198747,PMID21584489,PMID20348013,PMID23239518,PMID22134133,PMID23752181,PMID20015942,PMID20693288,PMID22707636,PMID22328534,PMID24571487,PMID24571487)	BOSS
Agarose	CDH2	Text_Mining(PMID20208135,PMID20876208,PMID20876208,PMID21047437,PMID23250779,PMID)	BOSS
PLATINUM	CDH2	Text_Mining(PMID23213456,PMID21519793,PMID22110220,PMID21558812,PMID23354948,PMID24173500,PMID24789679,PMID24935589,PMID22429801,PMID20696752,PMID20696752,PMID23537295,PMID23370212,PMID25008268,PMID22493359,PMID22493359,PMID21339993,PMID24470763,PMID24470763,PMID22051275,PMID22051275,PMID21141737,PMID21623005,PMID22666492,PMID22389672,PMID21114921,PMID20332764,PMID20884249,PMID24839986,PMID231763…	BOSS
carisoprodol	CDH2	Text_Mining(PMID21980571,PMID22681236,PMID24392579,PMID24860143,PMID23619300,PMID23619300,PMID24346697)	BOSS
FITC	CDH2	Text_Mining(PMID24391944,PMID19797215,PMID22656319,PMID23588236,PMID21127133,PMID20824160,PMID23895590)	BOSS
5-Aminosalicylic acid	CDH2	Text_Mining(PMID21315419,PMID23146664,PMID22198215,PMID24184502,PMID24184502,PMID)	BOSS
Aizen uranine	CDH2	Text_Mining(PMID23047626,PMID23047626,PMID22991418,PMID22991418,PMID21448147,PMID19897021,PMID21768287,PMID23696602,PMID20503073,PMID22738643,PMID24033729)	BOSS
Phetharbital	CDH2	Text_Mining(PMID21451048,PMID21967767,PMID21185191,PMID20723580,PMID20533280,PMID24057874,PMID23752020,PMID21287656,PMID21508319,PMID21508319,PMID22265743,PMID23758908,PMID23482490,PMID21211535,PMID21317240,PMID21179475,PMID21179475,PMID22344263,PMID22457351,PMID20485518,PMID21181940,PMID22089198,PMID22681236,PMID23626741,PMID20691184,PMID21434439,PMID22813799,PMID21526491,PMID23071158,PMID224198…	BOSS
cyclosporin A	CDH2	Text_Mining(PMID19816049,PMID24374452,PMID23788374,PMID22480837,PMID21308804,PMID21308804,PMID20427760,PMID22747784,PMID24228106,PMID21477368,PMID20096777,PMID22416070,PMID21163500,PMID21354196,PMID21354196,PMID20489142,PMID22766276,PMID22820192,PMID22820192)	BOSS
methyprylon	CDH2	Text_Mining(PMID21528371,PMID24811274,PMID23589095,PMID23548313,PMID20860798,PMID20860798,PMID24347485,PMID23016467,PMID23220849,PMID21707985)	BOSS
Bisulfite	CDH2	Text_Mining(PMID23718921,PMID24493355,PMID24493355,PMID22706342,PMID22706342,PMID21059597,PMID21059597,PMID21809391,PMID22026068,PMID23800731,PMID20696752,PMID20696752,PMID20642860,PMID20053763,PMID22228973,PMID24424784,PMID23552699,PMID21645397,PMID23680357,PMID23680357,PMID23154831,PMID20375073,PMID20587535,PMID23943784,PMID22331798,PMID23840707,PMID24135786,PMID24135786,PMID22672427,PMID226724…	BOSS
L-cysteine	CDH2	Text_Mining(PMID23152408,PMID20631907,PMID22000710,PMID21647593,PMID21691087,PMID24891510,PMID20223287,PMID19948721,PMID23988447,PMID24033729,PMID23277276,PMID22006429)	BOSS
Dexbrompheniramine	CDH2	Text_Mining(PMID21993233,PMID20959086,PMID22386794,PMID22386794,PMID23624276,PMID22085924,PMID20013817,PMID22042711,PMID21962947,PMID22985995,PMID23838154)	BOSS
Vorinostat	CDH2	Text_Mining(PMID20503408,PMID24615207,PMID19860841,PMID22174415,PMID22174415,PMID23024790,PMID21282606,PMID20558185,PMID21909380,PMID21909380,PMID20412959,PMID20412959,PMID22343305,PMID22343305,PMID21660961,PMID24260446,PMID22543582,PMID20959362)	BOSS
Iniprol	CDH2	Text_Mining(PMID20871224,PMID22534259,PMID21061804,PMID23460878,PMID23460878,PMID24583408)	BOSS
Quercetin dihydrate	CDH2	Text_Mining(PMID22422628,PMID20971552,PMID21752154,PMID24969881,PMID22023707)	BOSS
Gefitinib	CDH2	Text_Mining(PMID23915069,PMID22752005,PMID19070520,PMID19070520,PMID20945437,PMID20530582,PMID23371860,PMID24704591,PMID24704591,PMID22022498,PMID24388494,PMID24001610,PMID20862378,PMID20524402,PMID22315058,PMID21822312,PMID22480520,PMID22178131,PMID23638973,PMID22993320,PMID22483783,PMID21315472,PMID20671927,PMID21597390,PMID21660961,PMID22016830,PMID24454732,PMID24167634,PMID24167634,PMID222990…	BOSS
Orphenadrine hydrochloride	CDH2	Text_Mining(PMID23580948,PMID21812788,PMID24353261,PMID24353261,PMID24784499,PMID)	BOSS
Retinoic acid	CDH2	Text_Mining(PMID22910408,PMID24680851,PMID23213414,PMID24465772,PMID19918205,PMID23906757,PMID20601236,PMID21455565,PMID23509752,PMID22125055,PMID22504877,PMID20197308,PMID20106871,PMID24042439,PMID24776760,PMID22920668,PMID20717697,PMID22367590,PMID21663736,PMID21092511,PMID23428742,PMID22820861,PMID24260446,PMID22618858,PMID24357672,PMID21842375)	BOSS
ACRYLAMIDE	CDH2	Text_Mining(PMID22843394,PMID24441735,PMID24773064,PMID24331708,PMID20886123,PMID22312306,PMID22853894)	BOSS
Angiotensin II, human	CDH2	Text_Mining(PMID24718590,PMID21906468,PMID20554647,PMID21720156,PMID21285403,PMID24078639,PMID21537828,PMID20117462,PMID20590668)	BOSS
progesterone	CDH2	Text_Mining(PMID19968837,PMID22593467,PMID23962793,PMID23996076,PMID22847191,PMID21693674,PMID24769007,PMID20724920,PMID21651673,PMID21652061,PMID21652061,PMID22344732,PMID19495959,PMID22944625,PMID21890190,PMID20634388,PMID22174415,PMID22174415,PMID23029392,PMID22199279,PMID20661826,PMID20540763,PMID22520950,PMID22613095,PMID22613095,PMID22613095,PMID24998916,PMID21388048,PMID22569286,PMID225692…	BOSS
Vitamin D3	CDH2	Text_Mining(PMID24586868,PMID24125734,PMID21281819,PMID22964475,PMID21455565,PMID20543868,PMID20543868,PMID23966330,PMID20488884,PMID23206285,PMID22833444,PMID20428782,PMID23777514,PMID20223287,PMID24217116,PMID21890490)	BOSS
trichostatin A	CDH2	Text_Mining(PMID21144563,PMID23135610,PMID23328540,PMID23370212,PMID23461975,PMID23024790,PMID20558185,PMID22277651,PMID22277651,PMID24945595,PMID23626803,PMID23195958,PMID23400519,PMID23709006,PMID23709006,PMID23709006,PMID23840707,PMID22543582,PMID24157878)	BOSS
docetaxel	CDH2	Text_Mining(PMID23041061,PMID21612574,PMID24317363,PMID20651371,PMID23806972,PMID24915813,PMID22027694,PMID21177063,PMID21177063,PMID22210086,PMID23408105,PMID24839986,PMID23046102,PMID21803027,PMID24309006)	BOSS
(-)-Epigallocatechin gallate	CDH2	Text_Mining(PMID23141445,PMID22827697,PMID23133483,PMID22957988,PMID23553645,PMID23553645,PMID21792929,PMID21792929,PMID22307971)	BOSS
172889-27-9	CDH2	Text_Mining(PMID24246580,PMID22833523,PMID20705589,PMID21395548,PMID24183378,PMID21367918,PMID21606925,PMID22342303,PMID22342303,PMID21225226,PMID22766276)	BOSS
dexamethasone	CDH2	Text_Mining(PMID20971111,PMID23060286,PMID22285171,PMID22754600,PMID22754600,PMID23566898,PMID23207448,PMID21354133,PMID23782216,PMID20645929,PMID24762695,PMID22542791,PMID23521748,PMID23485712,PMID22543582)	BOSS
troglitazone	CDH2	Text_Mining(PMID22500093,PMID21159608,PMID21159608,PMID20164153,PMID20015942)	BOSS
serine	CDH2	Text_Mining(PMID21307168,PMID21468542,PMID21030692,PMID20419129,PMID20419129,PMID22567133,PMID23466501,PMID24249671,PMID22848689,PMID23249950,PMID20959806,PMID21584489,PMID22201829,PMID24865644,PMID20696212,PMID20080647,PMID22946057,PMID23619300,PMID23619300,PMID21480927,PMID22542791,PMID22167364,PMID19920136,PMID22247700,PMID24603431,PMID24338362,PMID24115035,PMID24390667,PMID20669323,PMID220064…	BOSS
sodium chloride	CDH2	Text_Mining(PMID23841780,PMID22579465,PMID22498918,PMID22549391,PMID20096227,PMID22013801,PMID23291126,PMID23291126,PMID24363519,PMID20015943,PMID24762695,PMID22045122,PMID22209169,PMID21615420)	BOSS
Nandrolone phenpropionate	CDH2	Text_Mining(PMID21538922,PMID24710147,PMID25068117,PMID25068117,PMID19288218,PMID21679124,PMID21679124,PMID24073846,PMID24357672)	BOSS
Sorafenib tosylate	CDH2	Text_Mining(PMID24173109,PMID23111106,PMID23724131,PMID21145871,PMID22322234,PMID21220499,PMID21220499,PMID21750552)	BOSS
butyric acid	CDH2	Text_Mining(PMID20403671,PMID24969881,PMID22049973,PMID23834235,PMID20926374,PMID23251616,PMID23440283,PMID23440283)	BOSS
Ethylene dimethacrylate	CDH2	Text_Mining(PMID21112626,PMID24651553,PMID24073251,PMID24773064,PMID23828859,PMID24388815,PMID24287160,PMID22312306,PMID23602364,PMID21534849,PMID22320435,PMID23733927,PMID22999468)	BOSS
lorazepam	CDH2	Text_Mining(PMID23621216,PMID20362688,PMID24719190,PMID22711031,PMID22998183,PMID24035721,PMID21651673,PMID22800347,PMID22800347,PMID23504025,PMID24519909,PMID24820786,PMID24820786,PMID22340649,PMID22340649,PMID23284750,PMID21339993,PMID24377522,PMID23969730,PMID24650564,PMID24435707,PMID24435707,PMID23840737,PMID23077401,PMID23077401)	BOSS
Androstanolone	CDH2	Text_Mining(PMID19901020,PMID19901020,PMID21479359,PMID21479359,PMID20048343)	BOSS
L-proline	CDH2	Text_Mining(PMID21721556,PMID21721556,PMID21721556,PMID21317240,PMID23841028,PMID19920136,PMID23499375,PMID22006429)	BOSS
celecoxib	CDH2	Text_Mining(PMID21215211,PMID24887090,PMID23670240,PMID21750550,PMID24374173,PMID21882253,PMID22546756,PMID21666716,PMID22828609,PMID24115825,PMID23285691,PMID22252523,PMID24245549,PMID24325753,PMID24325753)	BOSS
luteolin	CDH2	Text_Mining(PMID24140887,PMID22552526,PMID22552526,PMID22983392,PMID22983392,PMID21752154)	BOSS
TETRACHLOROETHYLENE	CDH2	Text_Mining(PMID22789454,PMID20664940,PMID24395346,PMID24395346,PMID20572035,PMID21233674,PMID20716165,PMID21664646)	BOSS
ALDOSTERONE	CDH2	Text_Mining(PMID20091493,PMID23456826,PMID20360642,PMID25000288,PMID22608985,PMID22205374)	BOSS
biotin	CDH2	Text_Mining(PMID22321830,PMID22321830,PMID24338363,PMID24184502,PMID24184502)	BOSS
levamisole	CDH2	Text_Mining(PMID22606350,PMID20142489,PMID22768227,PMID24776760,PMID23588236,PMID22135309,PMID23345400,PMID20824160,PMID22446194)	BOSS
quercetin	CDH2	Text_Mining(decreases(expression))	CTD
quercetin	CDH2	Text_Mining(increases(expression))	CTD
Sorafenib	CDH2	Text_Mining(decreases(expression))	CTD
Sorafenib	CDH2	Text_Mining(increases(reaction))	CTD
N-Acetyl-L-cysteine	CDH2	Text_Mining(decreases(reaction))	CTD
N-Acetyl-L-cysteine	CDH2	Text_Mining(increases(expression))	CTD
Cyperquat	CDH2	Text_Mining(affects(expression))	CTD
Cyperquat	CDH2	Text_Mining(affects(reaction))	CTD
Dibenzo[def,p]chrysene	CDH2	Text_Mining(affects(cotreatment))	CTD
Dibenzo[def,p]chrysene	CDH2	Text_Mining(increases(expression))	CTD
DETA NONOate	CDH2	Text_Mining(increases(expression))	CTD
DETA NONOate	CDH2	Text_Mining(affects(reaction))	CTD
Chlorophenothane	CDH2	Text_Mining(decreases(reaction))	CTD
Chlorophenothane	CDH2	Text_Mining(increases(expression))	CTD
cyclosporin A	CDH2	Text_Mining(decreases(expression))	CTD
rofecoxib	CDH2	Text_Mining(affects(expression))	CTD
Retinoic acid	CDH2	Text_Mining(increases(expression))	CTD
Retinoic acid	CDH2	Text_Mining(decreases(reaction))	CTD
hydrogen peroxide	CDH2	Text_Mining(decreases(expression))	CTD
Disodium selenite	CDH2	Text_Mining(decreases(expression))	CTD
Destruxin B	CDH2	Text_Mining(decreases(expression))	CTD
Destruxin B	CDH2	Text_Mining(increases(reaction))	CTD
2-Nonenal, 4-hydroxy-, (2E,4R)-	CDH2	Text_Mining(decreases(expression))	CTD
trichostatin A	CDH2	Text_Mining(decreases(expression))	CTD
COBALT	CDH2	Text_Mining(affects(binding))	CTD
COBALT	CDH2	Text_Mining(increases(expression))	CTD
Ruxolitinib	CDH2	Text_Mining(decreases(reaction))	CTD
Ruxolitinib	CDH2	Text_Mining(increases(expression))	CTD
arsenite	CDH2	Text_Mining(increases(methylation))	CTD
Decitabine	CDH2	Text_Mining(increases(expression))	CTD
novobiocin	CDH2	Text_Mining(decreases(expression))	CTD
tamoxifen	CDH2	Text_Mining(affects(expression))	CTD
tamoxifen	CDH2	Text_Mining(affects(cotreatment))	CTD
tamoxifen	CDH2	Text_Mining(increases(expression))	CTD
Premarin	CDH2	Text_Mining(affects(expression))	CTD
CHEMBL35349	CDH2	Text_Mining(decreases(expression))	CTD
genistein	CDH2	Text_Mining(increases(expression))	CTD
dmnq	CDH2	Text_Mining(decreases(expression))	CTD
VALPROIC ACID	CDH2	Text_Mining(decreases(expression))	CTD
resveratrol	CDH2	Text_Mining(decreases(expression))	CTD
raloxifene	CDH2	Text_Mining(affects(expression))	CTD
raloxifene	CDH2	Text_Mining(affects(cotreatment))	CTD
raloxifene	CDH2	Text_Mining(increases(expression))	CTD
benzo[a]pyrene	CDH2	Text_Mining(affects(cotreatment))	CTD
benzo[a]pyrene	CDH2	Text_Mining(increases(expression))	CTD
WP1066	CDH2	Text_Mining(decreases(reaction))	CTD
WP1066	CDH2	Text_Mining(increases(expression))	CTD
LITHIUM CHLORIDE	CDH2	Text_Mining(decreases(expression))	CTD
7646-79-9	CDH2	Text_Mining(decreases(expression))	CTD
7646-79-9	CDH2	Text_Mining(increases(expression))	CTD
biochanin A	CDH2	Text_Mining(decreases(expression))	CTD
Exherin	CDH2	Text_Mining(Drug(s))	TTD
