# Supplementary material for: Druggable Mendelian randomization prioritizes CDH2 and supports finerenone as a candidate therapeutic strategy for diabetic retinopathy
Source: Front Pharmacol. 2026 Jul 15;17:1865172. doi: 10.3389/fphar.2026.1865172 (PMC13414259; doi:10.3389/fphar.2026.1865172)
Supplement: Supplementary file 3 [file Table1.csv]

id.exposure	id.outcome	outcome	exposure	method	nsnp	b	se	pval	lo_ci	up_ci	or	or_lci95	or_uci95
eqtl-a-ENSG00000000938	nyjelL	RETINOPATHY	FGR	Wald ratio	1	-0.042009302	0.142317479	0.767856227	-0.320951561	0.236932957	0.958860861	0.725458391	1.267356148
eqtl-a-ENSG00000001036	nyjelL	RETINOPATHY	FUCA2	Wald ratio	1	0.077259338	0.058073636	0.183396875	-0.036564988	0.191083665	1.080322209	0.964095437	1.210560729
eqtl-a-ENSG00000001084	nyjelL	RETINOPATHY	GCLC	Wald ratio	1	0.116653481	0.067574593	0.08429489	-0.015792722	0.249099684	1.123729968	0.98433133	1.282869908
eqtl-a-ENSG00000002016	nyjelL	RETINOPATHY	RAD52	Wald ratio	1	-0.051156035	0.055642516	0.357902313	-0.160215367	0.057903297	0.950130406	0.851960285	1.059612523
eqtl-a-ENSG00000002330	nyjelL	RETINOPATHY	BAD	Wald ratio	1	0.199618243	0.16692092	0.231741395	-0.12754676	0.526783245	1.220936568	0.880252255	1.69347604
eqtl-a-ENSG00000002549	nyjelL	RETINOPATHY	LAP3	Wald ratio	1	-0.006176129	0.06448999	0.9237042	-0.13257651	0.120224253	0.993842904	0.875835921	1.127749724
eqtl-a-ENSG00000002587	nyjelL	RETINOPATHY	HS3ST1	Inverse variance weighted	2	0.060859899	0.061963724	0.32600825	-0.060589	0.182308799	1.062750012	0.941209997	1.19998469
eqtl-a-ENSG00000002726	nyjelL	RETINOPATHY	AOC1	MR Egger	4	0.005123417	0.081383098	0.955528616	-0.154387454	0.164634289	1.005136565	0.856939932	1.17896188
eqtl-a-ENSG00000002726	nyjelL	RETINOPATHY	AOC1	Weighted median	4	0.017095267	0.028414007	0.54740762	-0.038596187	0.072786721	1.017242227	0.962139155	1.075501131
eqtl-a-ENSG00000002726	nyjelL	RETINOPATHY	AOC1	Inverse variance weighted	4	0.015869418	0.026457587	0.548635587	-0.035987454	0.067726289	1.015996006	0.964652396	1.070072378
eqtl-a-ENSG00000002726	nyjelL	RETINOPATHY	AOC1	Simple mode	4	0.031958429	0.040794789	0.490550953	-0.047999358	0.111916216	1.032474584	0.953134399	1.118419151
eqtl-a-ENSG00000002726	nyjelL	RETINOPATHY	AOC1	Weighted mode	4	0.016489187	0.029575404	0.616063405	-0.041478606	0.074456979	1.016625884	0.95936986	1.077298996
eqtl-a-ENSG00000002745	nyjelL	RETINOPATHY	WNT16	Wald ratio	1	0.169039457	0.207913596	0.416202331	-0.238471191	0.576550106	1.184166862	0.787831384	1.779887403
eqtl-a-ENSG00000002822	nyjelL	RETINOPATHY	MAD1L1	MR Egger	4	0.090689322	0.378109609	0.83278871	-0.650405512	0.831784157	1.094928782	0.521834124	2.297414032
eqtl-a-ENSG00000002822	nyjelL	RETINOPATHY	MAD1L1	Weighted median	4	0.01639009	0.035102414	0.640555665	-0.052410641	0.085190822	1.016525145	0.948939113	1.088924838
eqtl-a-ENSG00000002822	nyjelL	RETINOPATHY	MAD1L1	Inverse variance weighted	4	0.018488566	0.033409013	0.579989164	-0.046993099	0.083970232	1.018660538	0.954093981	1.087596517
eqtl-a-ENSG00000002822	nyjelL	RETINOPATHY	MAD1L1	Simple mode	4	0.029978293	0.053942377	0.61714066	-0.075748766	0.135705351	1.030432166	0.927049084	1.145344369
eqtl-a-ENSG00000002822	nyjelL	RETINOPATHY	MAD1L1	Weighted mode	4	0.018038158	0.036239684	0.652860766	-0.052991623	0.089067939	1.018201828	0.948387957	1.093154921
eqtl-a-ENSG00000003056	nyjelL	RETINOPATHY	M6PR	MR Egger	3	0.728112362	0.498448094	0.382162189	-0.248845903	1.705070627	2.071167302	0.779700114	5.501774227
eqtl-a-ENSG00000003056	nyjelL	RETINOPATHY	M6PR	Weighted median	3	0.021351318	0.031740425	0.501147498	-0.040859914	0.08356255	1.021580889	0.959963598	1.087153215
eqtl-a-ENSG00000003056	nyjelL	RETINOPATHY	M6PR	Inverse variance weighted	3	0.0185707	0.037943363	0.624535812	-0.055798291	0.092939691	1.018744208	0.945729879	1.097395551
eqtl-a-ENSG00000003056	nyjelL	RETINOPATHY	M6PR	Simple mode	3	-0.207886942	0.179046032	0.365454581	-0.558817164	0.143043281	0.812298869	0.57188511	1.153779737
eqtl-a-ENSG00000003056	nyjelL	RETINOPATHY	M6PR	Weighted mode	3	0.026636704	0.032308725	0.496363651	-0.036688396	0.089961804	1.026994632	0.963976467	1.094132492
eqtl-a-ENSG00000003137	nyjelL	RETINOPATHY	CYP26B1	MR Egger	3	-0.038516881	0.055084279	0.611526548	-0.146482068	0.069448305	0.962215461	0.863741221	1.071916647
eqtl-a-ENSG00000003137	nyjelL	RETINOPATHY	CYP26B1	Weighted median	3	0.00122718	0.015839213	0.938243829	-0.029817677	0.032272037	1.001227933	0.970622484	1.032798426
eqtl-a-ENSG00000003137	nyjelL	RETINOPATHY	CYP26B1	Inverse variance weighted	3	0.001861441	0.015279217	0.903035007	-0.028085824	0.031808705	1.001863174	0.972304917	1.032320009
eqtl-a-ENSG00000003137	nyjelL	RETINOPATHY	CYP26B1	Simple mode	3	0.002121875	0.016907328	0.911605262	-0.031016488	0.035260238	1.002124128	0.969459589	1.035889251
eqtl-a-ENSG00000003137	nyjelL	RETINOPATHY	CYP26B1	Weighted mode	3	0.001122668	0.016009112	0.950473705	-0.030255191	0.032500527	1.001123298	0.970197916	1.033034438
eqtl-a-ENSG00000003147	nyjelL	RETINOPATHY	ICA1	Inverse variance weighted	2	0.020041157	0.082318476	0.807650004	-0.141303056	0.18138537	1.020243329	0.86822615	1.198877102
eqtl-a-ENSG00000003400	nyjelL	RETINOPATHY	CASP10	Wald ratio	1	0.099812943	0.082134954	0.224277998	-0.061171567	0.260797454	1.104964208	0.940661839	1.297964742
eqtl-a-ENSG00000003436	nyjelL	RETINOPATHY	TFPI	Wald ratio	1	0.0157018	0.166835199	0.925017304	-0.31129519	0.34269879	1.015825721	0.732497618	1.40874437
eqtl-a-ENSG00000004059	nyjelL	RETINOPATHY	ARF5	Wald ratio	1	0.192399535	0.138768095	0.165599622	-0.079585932	0.464385001	1.212154718	0.923498658	1.591035403
eqtl-a-ENSG00000004455	nyjelL	RETINOPATHY	AK2	Wald ratio	1	0.110079854	0.085195181	0.196325928	-0.056902701	0.277062409	1.116367213	0.944685982	1.319248702
eqtl-a-ENSG00000004468	nyjelL	RETINOPATHY	CD38	Wald ratio	1	0.102466815	0.13458845	0.446457368	-0.161326547	0.366260177	1.107900535	0.851014129	1.442330455
eqtl-a-ENSG00000004478	nyjelL	RETINOPATHY	FKBP4	Wald ratio	1	-0.239107812	0.160014005	0.135099047	-0.552735263	0.074519638	0.787329994	0.575373857	1.077366501
eqtl-a-ENSG00000004487	nyjelL	RETINOPATHY	KDM1A	Wald ratio	1	-0.034600492	0.123320423	0.779037235	-0.27630852	0.207107536	0.96599126	0.758578858	1.230114846
eqtl-a-ENSG00000004700	nyjelL	RETINOPATHY	RECQL	Inverse variance weighted	2	0.06367066	0.043737068	0.145459066	-0.022053993	0.149395312	1.065741349	0.978187418	1.161131908
eqtl-a-ENSG00000004779	nyjelL	RETINOPATHY	NDUFAB1	Wald ratio	1	-0.047498951	0.201428066	0.813579344	-0.44229796	0.347300058	0.953611474	0.642558151	1.415241317
eqtl-a-ENSG00000004799	nyjelL	RETINOPATHY	PDK4	Inverse variance weighted	2	-0.068960553	0.056667649	0.223630907	-0.180029145	0.042108038	0.933363497	0.835245868	1.043007157
eqtl-a-ENSG00000004809	nyjelL	RETINOPATHY	SLC22A16	Inverse variance weighted	2	0.010227098	0.034914252	0.769582957	-0.058204835	0.078659032	1.010279574	0.943456674	1.081835388
eqtl-a-ENSG00000004975	nyjelL	RETINOPATHY	DVL2	Wald ratio	1	0.059138823	0.086280792	0.493077157	-0.10997153	0.228249175	1.06092251	0.89585964	1.256398349
eqtl-a-ENSG00000005001	nyjelL	RETINOPATHY	PRSS22	Wald ratio	1	-0.056425474	0.060897838	0.354155257	-0.175785236	0.062934288	0.945136919	0.838798108	1.064956856
eqtl-a-ENSG00000005156	nyjelL	RETINOPATHY	LIG3	Inverse variance weighted	2	0.005565801	0.157549191	0.971818686	-0.303230613	0.314362215	1.005581319	0.738428786	1.369385658
eqtl-a-ENSG00000005249	nyjelL	RETINOPATHY	PRKAR2B	Wald ratio	1	-0.067804195	0.090334133	0.452897456	-0.244859096	0.109250706	0.934443424	0.782814832	1.115441964
eqtl-a-ENSG00000005381	nyjelL	RETINOPATHY	MPO	Wald ratio	1	0.012183676	0.03304522	0.712353526	-0.052584955	0.076952307	1.012258199	0.948773715	1.079990567
eqtl-a-ENSG00000005469	nyjelL	RETINOPATHY	CROT	Inverse variance weighted	2	-0.03996616	0.05308854	0.451557579	-0.144019698	0.064087379	0.960821953	0.865870692	1.066185557
eqtl-a-ENSG00000005471	nyjelL	RETINOPATHY	ABCB4	Inverse variance weighted	2	-0.047595242	0.051716495	0.357410436	-0.148959571	0.053769088	0.953519654	0.861603948	1.055240906
eqtl-a-ENSG00000005483	nyjelL	RETINOPATHY	KMT2E	Wald ratio	1	0.088247779	0.192822555	0.647194461	-0.289684428	0.466179987	1.092258728	0.748499736	1.593893854
eqtl-a-ENSG00000005882	nyjelL	RETINOPATHY	PDK2	Inverse variance weighted	2	-0.067855757	0.065767163	0.30218578	-0.196759397	0.061047882	0.934395244	0.821388238	1.06294981
eqtl-a-ENSG00000005884	nyjelL	RETINOPATHY	ITGA3	Wald ratio	1	-0.144075617	0.097178341	0.13818343	-0.334545165	0.046393932	0.865822275	0.715663521	1.047486968
eqtl-a-ENSG00000006062	nyjelL	RETINOPATHY	MAP3K14	Wald ratio	1	0.154047076	0.136526295	0.259179459	-0.113544462	0.421638614	1.166545802	0.892664506	1.524457508
eqtl-a-ENSG00000006125	nyjelL	RETINOPATHY	AP2B1	Wald ratio	1	-0.066201694	0.049642275	0.182343203	-0.163500553	0.031097166	0.935942072	0.849166029	1.031585734
eqtl-a-ENSG00000006534	nyjelL	RETINOPATHY	ALDH3B1	Wald ratio	1	0.037089509	0.066577935	0.577469972	-0.093403243	0.167582261	1.037785908	0.910826142	1.182442555
eqtl-a-ENSG00000006607	nyjelL	RETINOPATHY	FARP2	Wald ratio	1	-0.365746535	0.197468952	0.064001076	-0.752785682	0.021292611	0.693678602	0.471052521	1.021520916
eqtl-a-ENSG00000006638	nyjelL	RETINOPATHY	TBXA2R	Wald ratio	1	-0.02637314	0.110794636	0.811852976	-0.243530628	0.190784347	0.973971594	0.783855468	1.210198441
eqtl-a-ENSG00000006695	nyjelL	RETINOPATHY	COX10	Inverse variance weighted	2	0.009363327	0.10071138	0.925925895	-0.188030977	0.206757631	1.0094073	0.828589039	1.229684499
eqtl-a-ENSG00000007047	nyjelL	RETINOPATHY	MARK4	Inverse variance weighted	2	0.010412147	0.033983027	0.759305758	-0.056194585	0.07701888	1.010466542	0.945355166	1.080062467
eqtl-a-ENSG00000007171	nyjelL	RETINOPATHY	NOS2	Wald ratio	1	0.017299993	0.076947343	0.822112313	-0.133516798	0.168116785	1.017450505	0.87501277	1.183074768
eqtl-a-ENSG00000007264	nyjelL	RETINOPATHY	MATK	MR Egger	3	-0.016740722	0.18890942	0.943731195	-0.387003186	0.353521742	0.983398625	0.679088931	1.424073949
eqtl-a-ENSG00000007264	nyjelL	RETINOPATHY	MATK	Weighted median	3	-0.023878122	0.082336827	0.77181213	-0.185258302	0.137502059	0.976404705	0.830889635	1.147404068
eqtl-a-ENSG00000007264	nyjelL	RETINOPATHY	MATK	Inverse variance weighted	3	-0.02692093	0.072684777	0.71109997	-0.169383093	0.115541234	0.973438209	0.84418544	1.122480797
eqtl-a-ENSG00000007264	nyjelL	RETINOPATHY	MATK	Simple mode	3	-0.026202737	0.095225937	0.809011367	-0.212845573	0.160440099	0.974137576	0.808280948	1.174027446
eqtl-a-ENSG00000007264	nyjelL	RETINOPATHY	MATK	Weighted mode	3	-0.018232508	0.090398507	0.858811994	-0.195413582	0.158948566	0.981932699	0.822494419	1.17227765
eqtl-a-ENSG00000007312	nyjelL	RETINOPATHY	CD79B	Wald ratio	1	-0.014376902	0.091853458	0.875623164	-0.194409681	0.165655876	0.985725952	0.823320537	1.180166908
eqtl-a-ENSG00000007314	nyjelL	RETINOPATHY	SCN4A	Wald ratio	1	-0.159679564	0.161707399	0.323417256	-0.476626065	0.157266938	0.85241689	0.620874652	1.170307972
eqtl-a-ENSG00000007402	nyjelL	RETINOPATHY	CACNA2D2	Wald ratio	1	0.157790827	0.141020646	0.263174254	-0.11860964	0.434191294	1.170921244	0.888154433	1.543714142
eqtl-a-ENSG00000007944	nyjelL	RETINOPATHY	MYLIP	Wald ratio	1	-0.02826663	0.068847315	0.681387998	-0.163207366	0.106674107	0.972129134	0.84941503	1.112571616
eqtl-a-ENSG00000007968	nyjelL	RETINOPATHY	E2F2	Wald ratio	1	0.115119884	0.182177187	0.527444619	-0.241947402	0.47218717	1.12200794	0.785097471	1.603497482
eqtl-a-ENSG00000008018	nyjelL	RETINOPATHY	PSMB1	Wald ratio	1	0.011839401	0.039597301	0.764943749	-0.065771308	0.08945011	1.011909764	0.936344974	1.093572773
eqtl-a-ENSG00000008128	nyjelL	RETINOPATHY	CDK11A	Wald ratio	1	0.120319404	0.129089699	0.351305283	-0.132696407	0.373335214	1.127857036	0.875730918	1.452571181
eqtl-a-ENSG00000008300	nyjelL	RETINOPATHY	CELSR3	Wald ratio	1	0.01014145	0.059374793	0.864377911	-0.106233144	0.126516044	1.010193049	0.899214977	1.134867659
eqtl-a-ENSG00000008394	nyjelL	RETINOPATHY	MGST1	Wald ratio	1	0.019922416	0.045918894	0.664389406	-0.070078616	0.109923448	1.020122192	0.932320521	1.11619262
eqtl-a-ENSG00000008405	nyjelL	RETINOPATHY	CRY1	Wald ratio	1	0.045223814	0.077814996	0.561125251	-0.107293578	0.197741207	1.046262002	0.898261925	1.218646975
eqtl-a-ENSG00000008438	nyjelL	RETINOPATHY	PGLYRP1	Inverse variance weighted	2	0.045962955	0.038708745	0.235067927	-0.029906184	0.121832095	1.047035623	0.970536581	1.129564426
eqtl-a-ENSG00000008513	nyjelL	RETINOPATHY	ST3GAL1	MR Egger	3	-0.063124517	0.413175048	0.903484119	-0.872947611	0.746698577	0.938826566	0.417718461	2.110022428
eqtl-a-ENSG00000008513	nyjelL	RETINOPATHY	ST3GAL1	Weighted median	3	-0.067459677	0.039152361	0.08488779	-0.144198305	0.00927895	0.934765412	0.865716055	1.009322133
eqtl-a-ENSG00000008513	nyjelL	RETINOPATHY	ST3GAL1	Inverse variance weighted	3	-0.067341127	0.038720302	0.082005142	-0.143232919	0.008550665	0.934876236	0.866552209	1.008587327
eqtl-a-ENSG00000008513	nyjelL	RETINOPATHY	ST3GAL1	Simple mode	3	-0.071689127	0.053651827	0.313228268	-0.176846707	0.033468453	0.930820218	0.837908221	1.034034823
eqtl-a-ENSG00000008513	nyjelL	RETINOPATHY	ST3GAL1	Weighted mode	3	-0.068615268	0.043837742	0.258009512	-0.154537243	0.017306706	0.93368583	0.856811582	1.017457335
eqtl-a-ENSG00000008516	nyjelL	RETINOPATHY	MMP25	MR Egger	3	-0.137623787	0.073573464	0.312543233	-0.281827776	0.006580201	0.871426472	0.7544036	1.006601898
eqtl-a-ENSG00000008516	nyjelL	RETINOPATHY	MMP25	Weighted median	3	-0.049156762	0.032439869	0.129691541	-0.112738905	0.014425381	0.952031876	0.893383888	1.014529929
eqtl-a-ENSG00000008516	nyjelL	RETINOPATHY	MMP25	Inverse variance weighted	3	-0.04125921	0.036911887	0.263662804	-0.113606509	0.031088088	0.959580365	0.89260912	1.03157637
eqtl-a-ENSG00000008516	nyjelL	RETINOPATHY	MMP25	Simple mode	3	-0.068088048	0.042712648	0.251947826	-0.151804838	0.015628742	0.934178218	0.859155939	1.01575151
eqtl-a-ENSG00000008516	nyjelL	RETINOPATHY	MMP25	Weighted mode	3	-0.051166485	0.034172571	0.273011037	-0.118144724	0.015811754	0.950120477	0.888567447	1.015937421
eqtl-a-ENSG00000008517	nyjelL	RETINOPATHY	IL32	MR Egger	3	-0.005544264	0.087332896	0.959638831	-0.176716741	0.165628213	0.994471077	0.838017127	1.180134261
eqtl-a-ENSG00000008517	nyjelL	RETINOPATHY	IL32	Weighted median	3	-0.013105769	0.026865884	0.625675935	-0.065762901	0.039551363	0.986979738	0.936352847	1.040343933
eqtl-a-ENSG00000008517	nyjelL	RETINOPATHY	IL32	Inverse variance weighted	3	-0.014460888	0.035486043	0.683634065	-0.084013533	0.055091757	0.985643169	0.919418813	1.056637564
eqtl-a-ENSG00000008517	nyjelL	RETINOPATHY	IL32	Simple mode	3	-0.042468688	0.044495592	0.440586366	-0.129680049	0.044742673	0.958420475	0.878376424	1.045758723
eqtl-a-ENSG00000008517	nyjelL	RETINOPATHY	IL32	Weighted mode	3	-0.015694124	0.035016367	0.697887972	-0.084326203	0.052937956	0.984428387	0.919131384	1.054364226
eqtl-a-ENSG00000008988	nyjelL	RETINOPATHY	RPS20	Inverse variance weighted	2	0.174300752	0.130877418	0.182930422	-0.082218988	0.430820492	1.190413532	0.921070234	1.538519349
eqtl-a-ENSG00000009413	nyjelL	RETINOPATHY	REV3L	Inverse variance weighted	2	0.023295852	0.170221848	0.891144755	-0.31033897	0.356930674	1.02356932	0.733198382	1.428936804
eqtl-a-ENSG00000009724	nyjelL	RETINOPATHY	MASP2	Wald ratio	1	-0.148861622	0.137569409	0.279215316	-0.418497663	0.120774419	0.861688345	0.658034667	1.128370345
eqtl-a-ENSG00000009830	nyjelL	RETINOPATHY	POMT2	Inverse variance weighted	2	-0.01194886	0.059465167	0.840746413	-0.128500588	0.104602867	0.988122244	0.879413046	1.110269598
eqtl-a-ENSG00000010219	nyjelL	RETINOPATHY	DYRK4	Inverse variance weighted	2	0.048202484	0.099989354	0.629751845	-0.14777665	0.244181618	1.049383117	0.86262376	1.276576159
eqtl-a-ENSG00000010278	nyjelL	RETINOPATHY	CD9	Inverse variance weighted	2	-0.033667507	0.035783016	0.346766601	-0.103802217	0.036467204	0.966892937	0.901403562	1.037140289
eqtl-a-ENSG00000010310	nyjelL	RETINOPATHY	GIPR	Wald ratio	1	-0.037886093	0.156771681	0.809040421	-0.345158588	0.269386402	0.962822607	0.708108047	1.309160906
eqtl-a-ENSG00000010322	nyjelL	RETINOPATHY	NISCH	Inverse variance weighted	2	0.139230923	0.114232335	0.222904982	-0.084664454	0.3631263	1.14938949	0.918820539	1.437817445
eqtl-a-ENSG00000010379	nyjelL	RETINOPATHY	SLC6A13	Inverse variance weighted	2	-0.205496227	0.143868642	0.15318824	-0.487478765	0.076486312	0.814243167	0.614172918	1.079487414
eqtl-a-ENSG00000010438	nyjelL	RETINOPATHY	PRSS3	Wald ratio	1	-0.25651372	0.264542005	0.332219915	-0.775016049	0.261988609	0.773744379	0.460696387	1.299511739
eqtl-a-ENSG00000010610	nyjelL	RETINOPATHY	CD4	Inverse variance weighted	2	-0.00986285	0.07061014	0.888912547	-0.148258725	0.128533026	0.990185629	0.862208011	1.137158976
eqtl-a-ENSG00000010704	nyjelL	RETINOPATHY	HFE	Wald ratio	1	-0.071891762	0.206127264	0.727259235	-0.475901199	0.332117676	0.93063162	0.621324867	1.393916869
eqtl-a-ENSG00000010810	nyjelL	RETINOPATHY	FYN	Inverse variance weighted	2	0.069345303	0.088213068	0.431802197	-0.10355231	0.242242916	1.071806243	0.901628857	1.274103655
eqtl-a-ENSG00000010818	nyjelL	RETINOPATHY	HIVEP2	Inverse variance weighted	2	-0.116997692	0.104827125	0.264378768	-0.322458857	0.088463473	0.889587246	0.724365733	1.092494346
eqtl-a-ENSG00000011021	nyjelL	RETINOPATHY	CLCN6	MR Egger	3	-0.015955677	0.052695256	0.812823696	-0.119238378	0.087327025	0.984170941	0.887596192	1.091253489
eqtl-a-ENSG00000011021	nyjelL	RETINOPATHY	CLCN6	Weighted median	3	-0.027353181	0.033896868	0.419693535	-0.093791043	0.039084681	0.973017529	0.910472992	1.039858536
eqtl-a-ENSG00000011021	nyjelL	RETINOPATHY	CLCN6	Inverse variance weighted	3	-0.026245765	0.032553114	0.420101964	-0.090049869	0.037558339	0.974095662	0.91388561	1.038272567
eqtl-a-ENSG00000011021	nyjelL	RETINOPATHY	CLCN6	Simple mode	3	-0.032071403	0.043706187	0.53943574	-0.11773553	0.053592724	0.96843743	0.888931117	1.055054816
eqtl-a-ENSG00000011021	nyjelL	RETINOPATHY	CLCN6	Weighted mode	3	-0.025828179	0.033985154	0.526632088	-0.09243908	0.040782722	0.974502515	0.91170475	1.041625759
eqtl-a-ENSG00000011405	nyjelL	RETINOPATHY	PIK3C2A	Inverse variance weighted	2	0.009803215	0.05924532	0.868575501	-0.106317613	0.125924042	1.009851424	0.899139025	1.134196014
eqtl-a-ENSG00000011422	nyjelL	RETINOPATHY	PLAUR	Inverse variance weighted	2	0.045954096	0.085437843	0.590669678	-0.121504075	0.213412268	1.047026348	0.885587445	1.23789489
eqtl-a-ENSG00000011485	nyjelL	RETINOPATHY	PPP5C	Inverse variance weighted	2	0.043806174	0.026413463	0.097220817	-0.007964213	0.09557656	1.044779829	0.992067417	1.100293057
eqtl-a-ENSG00000011523	nyjelL	RETINOPATHY	CEP68	Inverse variance weighted	2	0.02112648	0.03969691	0.594591252	-0.056679465	0.098932424	1.021351224	0.944896894	1.103991694
eqtl-a-ENSG00000012048	nyjelL	RETINOPATHY	BRCA1	Wald ratio	1	0.023609472	0.042331481	0.577029811	-0.05936023	0.106579175	1.023890382	0.942367239	1.112466003
eqtl-a-ENSG00000012061	nyjelL	RETINOPATHY	ERCC1	Inverse variance weighted	2	0.016525353	0.066225483	0.802949574	-0.113276593	0.146327299	1.016662652	0.892903655	1.157575
eqtl-a-ENSG00000012124	nyjelL	RETINOPATHY	CD22	Wald ratio	1	-0.077556368	0.072709467	0.286124851	-0.220066924	0.064954188	0.925374861	0.802465092	1.067110136
eqtl-a-ENSG00000012223	nyjelL	RETINOPATHY	LTF	Wald ratio	1	0.024030787	0.312844314	0.938771605	-0.589144069	0.637205643	1.024321853	0.554801954	1.891188832
eqtl-a-ENSG00000012232	nyjelL	RETINOPATHY	EXTL3	Wald ratio	1	-0.007266358	0.208623708	0.972215319	-0.416168826	0.401636109	0.992759978	0.659568909	1.494267483
eqtl-a-ENSG00000012779	nyjelL	RETINOPATHY	ALOX5	Inverse variance weighted	2	-0.016464513	0.041851595	0.694022387	-0.098493638	0.065564613	0.983670287	0.906201458	1.067761726
eqtl-a-ENSG00000012983	nyjelL	RETINOPATHY	MAP4K5	Wald ratio	1	-0.166308413	0.110951136	0.133890795	-0.383772641	0.051155814	0.846785034	0.681286306	1.052486873
eqtl-a-ENSG00000013583	nyjelL	RETINOPATHY	HEBP1	Inverse variance weighted	2	-0.029040958	0.039930625	0.46705118	-0.107304982	0.049223067	0.971376678	0.898251681	1.050454646
eqtl-a-ENSG00000013725	nyjelL	RETINOPATHY	CD6	MR Egger	3	0.092251942	0.081655022	0.461255847	-0.0677919	0.252295784	1.096641077	0.934454913	1.286976649
eqtl-a-ENSG00000013725	nyjelL	RETINOPATHY	CD6	Weighted median	3	0.001500034	0.039410377	0.969638318	-0.075744305	0.078744374	1.00150116	0.927053219	1.081927718
eqtl-a-ENSG00000013725	nyjelL	RETINOPATHY	CD6	Inverse variance weighted	3	-0.013903622	0.046768237	0.766246862	-0.105569367	0.077762123	0.986192587	0.899812053	1.080865515
eqtl-a-ENSG00000013725	nyjelL	RETINOPATHY	CD6	Simple mode	3	-0.006988655	0.067393561	0.926869963	-0.139080036	0.125102725	0.993035709	0.870158382	1.133264862
eqtl-a-ENSG00000013725	nyjelL	RETINOPATHY	CD6	Weighted mode	3	0.004689266	0.039614176	0.916589034	-0.07295452	0.082333051	1.004700277	0.929643109	1.085817382
eqtl-a-ENSG00000014138	nyjelL	RETINOPATHY	POLA2	Wald ratio	1	0.035721991	0.044166441	0.418627937	-0.050844233	0.122288215	1.036367687	0.950426704	1.130079761
eqtl-a-ENSG00000014216	nyjelL	RETINOPATHY	CAPN1	Wald ratio	1	0.007147159	0.040716584	0.860659786	-0.072657345	0.086951663	1.007172761	0.929919417	1.09084395
eqtl-a-ENSG00000014257	nyjelL	RETINOPATHY	ACP3	Inverse variance weighted	2	0.064725094	0.053512577	0.226459098	-0.040159556	0.169609745	1.066865697	0.960636151	1.18484237
eqtl-a-ENSG00000014824	nyjelL	RETINOPATHY	SLC30A9	MR Egger	3	-0.052075005	0.081631427	0.63850045	-0.212072602	0.107922592	0.949257665	0.808905967	1.113961513
eqtl-a-ENSG00000014824	nyjelL	RETINOPATHY	SLC30A9	Weighted median	3	0.00096523	0.047485654	0.983782703	-0.092106652	0.094037112	1.000965696	0.912007877	1.098600516
eqtl-a-ENSG00000014824	nyjelL	RETINOPATHY	SLC30A9	Inverse variance weighted	3	0.011548767	0.047221251	0.806791603	-0.081004885	0.104102419	1.011615711	0.922189186	1.109714104
eqtl-a-ENSG00000014824	nyjelL	RETINOPATHY	SLC30A9	Simple mode	3	0.032921851	0.088297428	0.745065314	-0.140141108	0.205984811	1.033469772	0.86923557	1.22873454
eqtl-a-ENSG00000014824	nyjelL	RETINOPATHY	SLC30A9	Weighted mode	3	-0.010631503	0.054466297	0.863273094	-0.117385446	0.09612244	0.989424812	0.889242373	1.100893849
eqtl-a-ENSG00000015532	nyjelL	RETINOPATHY	XYLT2	Wald ratio	1	0.178079762	0.113495075	0.116635642	-0.044370584	0.400530109	1.194920627	0.956599391	1.492615736
eqtl-a-ENSG00000017260	nyjelL	RETINOPATHY	ATP2C1	Inverse variance weighted	2	0.012988112	0.139899449	0.92603154	-0.261214808	0.287191032	1.013072824	0.770115475	1.332678773
eqtl-a-ENSG00000017797	nyjelL	RETINOPATHY	RALBP1	MR Egger	5	0.008519582	0.048689111	0.872239088	-0.086911075	0.103950239	1.008555977	0.916758615	1.109545242
eqtl-a-ENSG00000017797	nyjelL	RETINOPATHY	RALBP1	Weighted median	5	-0.007304854	0.024721583	0.767623495	-0.055759158	0.041149449	0.992721761	0.945766889	1.042007821
eqtl-a-ENSG00000017797	nyjelL	RETINOPATHY	RALBP1	Inverse variance weighted	5	-0.009613689	0.024121702	0.690225264	-0.056892225	0.037664846	0.990432374	0.944695879	1.038383156
eqtl-a-ENSG00000017797	nyjelL	RETINOPATHY	RALBP1	Simple mode	5	-0.020122326	0.049638848	0.705947567	-0.117414469	0.077169817	0.980078777	0.889216564	1.080225502
eqtl-a-ENSG00000017797	nyjelL	RETINOPATHY	RALBP1	Weighted mode	5	-0.006792477	0.02583327	0.80558827	-0.057425686	0.043840732	0.99323054	0.944192055	1.044815935
eqtl-a-ENSG00000018280	nyjelL	RETINOPATHY	SLC11A1	Inverse variance weighted	2	-0.007728627	0.028662778	0.787437355	-0.063907672	0.048450419	0.992301162	0.938091607	1.049643328
eqtl-a-ENSG00000019102	nyjelL	RETINOPATHY	VSIG2	Wald ratio	1	0.073163745	0.113129057	0.517807903	-0.148569206	0.294896697	1.075906697	0.861940354	1.342987616
eqtl-a-ENSG00000019186	nyjelL	RETINOPATHY	CYP24A1	Inverse variance weighted	2	-0.05035547	0.107774783	0.640336273	-0.261594044	0.160883104	0.950891351	0.769823474	1.174547661
eqtl-a-ENSG00000019991	nyjelL	RETINOPATHY	HGF	Wald ratio	1	-0.024789735	0.163549481	0.879523492	-0.345346718	0.295767248	0.975515007	0.707974843	1.344157266
eqtl-a-ENSG00000020633	nyjelL	RETINOPATHY	RUNX3	Wald ratio	1	0.098596193	0.218112305	0.651237831	-0.328903923	0.52609631	1.10362056	0.719712161	1.692313132
eqtl-a-ENSG00000021355	nyjelL	RETINOPATHY	SERPINB1	MR Egger	3	-0.08110771	0.055700094	0.383100361	-0.190279893	0.028064474	0.922094368	0.826727706	1.028461991
eqtl-a-ENSG00000021355	nyjelL	RETINOPATHY	SERPINB1	Weighted median	3	-0.03874657	0.026839236	0.148836332	-0.091351474	0.013858333	0.961994476	0.912696866	1.013954805
eqtl-a-ENSG00000021355	nyjelL	RETINOPATHY	SERPINB1	Inverse variance weighted	3	-0.038864727	0.027513868	0.15778795	-0.092791909	0.015062455	0.961880817	0.911383132	1.015176466
eqtl-a-ENSG00000021355	nyjelL	RETINOPATHY	SERPINB1	Simple mode	3	0.021606486	0.049064741	0.702693819	-0.074560407	0.117773378	1.021841596	0.928151406	1.124989135
eqtl-a-ENSG00000021355	nyjelL	RETINOPATHY	SERPINB1	Weighted mode	3	-0.05156926	0.030631739	0.234307142	-0.111607469	0.008468948	0.949737869	0.894395267	1.008504911
eqtl-a-ENSG00000023171	nyjelL	RETINOPATHY	GRAMD1B	MR Egger	4	0.350738014	0.229345052	0.265806884	-0.098778287	0.800254316	1.420115227	0.905943545	2.22610699
eqtl-a-ENSG00000023171	nyjelL	RETINOPATHY	GRAMD1B	Weighted median	4	0.052293395	0.045615035	0.251626786	-0.037112073	0.141698863	1.053684843	0.96356814	1.152229618
eqtl-a-ENSG00000023171	nyjelL	RETINOPATHY	GRAMD1B	Inverse variance weighted	4	0.02413425	0.036258679	0.505658465	-0.046932761	0.09520126	1.024427838	0.954151552	1.099880194
eqtl-a-ENSG00000023171	nyjelL	RETINOPATHY	GRAMD1B	Simple mode	4	0.043430534	0.05876448	0.513443276	-0.071747847	0.158608916	1.044387443	0.930765562	1.171879553
eqtl-a-ENSG00000023171	nyjelL	RETINOPATHY	GRAMD1B	Weighted mode	4	0.053635753	0.052576076	0.382751842	-0.049413355	0.156684861	1.055100215	0.951787622	1.169626961
eqtl-a-ENSG00000023228	nyjelL	RETINOPATHY	NDUFS1	Wald ratio	1	0.082102351	0.164421505	0.617539381	-0.240163799	0.404368501	1.085566913	0.786499023	1.498355991
eqtl-a-ENSG00000023318	nyjelL	RETINOPATHY	ERP44	Wald ratio	1	0.027090126	0.105913255	0.798123392	-0.180499854	0.234680105	1.027460399	0.834852803	1.264504195
eqtl-a-ENSG00000023445	nyjelL	RETINOPATHY	BIRC3	Wald ratio	1	0.005134917	0.052470899	0.922041733	-0.097708046	0.107977879	1.005148123	0.906913642	1.114023102
eqtl-a-ENSG00000023839	nyjelL	RETINOPATHY	ABCC2	Wald ratio	1	-0.110690938	0.06696006	0.098312752	-0.241932654	0.020550779	0.895215383	0.785109049	1.0207634
eqtl-a-ENSG00000025434	nyjelL	RETINOPATHY	NR1H3	MR Egger	4	-0.069765285	0.044566752	0.257966665	-0.157116118	0.017585549	0.932612693	0.854604818	1.017741085
eqtl-a-ENSG00000025434	nyjelL	RETINOPATHY	NR1H3	Weighted median	4	-0.021643359	0.025161596	0.389692955	-0.070960088	0.02767337	0.978589178	0.93149907	1.028059834
eqtl-a-ENSG00000025434	nyjelL	RETINOPATHY	NR1H3	Inverse variance weighted	4	-0.002409863	0.026539772	0.927649959	-0.054427817	0.049608091	0.997593038	0.947026866	1.050859174
eqtl-a-ENSG00000025434	nyjelL	RETINOPATHY	NR1H3	Simple mode	4	-0.012244319	0.048293298	0.816233005	-0.106899182	0.082410545	0.987830338	0.898616265	1.085901529
eqtl-a-ENSG00000025434	nyjelL	RETINOPATHY	NR1H3	Weighted mode	4	-0.022439243	0.026115339	0.453389006	-0.073625306	0.028746821	0.977810645	0.929019727	1.029163999
eqtl-a-ENSG00000025708	nyjelL	RETINOPATHY	TYMP	MR Egger	3	0.099431007	0.093988726	0.482092054	-0.084786896	0.28364891	1.104542263	0.918708044	1.327966614
eqtl-a-ENSG00000025708	nyjelL	RETINOPATHY	TYMP	Weighted median	3	-0.022238193	0.033941223	0.512340829	-0.088762991	0.044286605	0.978007253	0.915062426	1.045281895
eqtl-a-ENSG00000025708	nyjelL	RETINOPATHY	TYMP	Inverse variance weighted	3	-0.020547071	0.037319231	0.581924402	-0.093692764	0.052598622	0.979662582	0.910562477	1.054006505
eqtl-a-ENSG00000025708	nyjelL	RETINOPATHY	TYMP	Simple mode	3	-0.112161864	0.07701122	0.282570616	-0.263103855	0.038780127	0.893899556	0.768662064	1.039541892
eqtl-a-ENSG00000025708	nyjelL	RETINOPATHY	TYMP	Weighted mode	3	0.009706984	0.035528831	0.810315687	-0.059929523	0.079343492	1.00975425	0.941830908	1.082576115
eqtl-a-ENSG00000026025	nyjelL	RETINOPATHY	VIM	Wald ratio	1	-0.028435744	0.069935452	0.684301909	-0.165509231	0.108637742	0.971964746	0.84746204	1.114758447
eqtl-a-ENSG00000026103	nyjelL	RETINOPATHY	FAS	Inverse variance weighted	2	-0.001626014	0.030683475	0.957737355	-0.061765625	0.058513596	0.998375307	0.940103198	1.060259401
eqtl-a-ENSG00000026297	nyjelL	RETINOPATHY	RNASET2	MR Egger	3	-0.19530512	0.221994915	0.540661725	-0.630415152	0.239804913	0.822583633	0.53237074	1.27100117
eqtl-a-ENSG00000026297	nyjelL	RETINOPATHY	RNASET2	Weighted median	3	0.002984005	0.026603292	0.910691191	-0.049158448	0.055126457	1.002988461	0.952030271	1.05667423
eqtl-a-ENSG00000026297	nyjelL	RETINOPATHY	RNASET2	Inverse variance weighted	3	-0.012741379	0.023476564	0.587317383	-0.058755445	0.033272687	0.987339449	0.942937341	1.033832413
eqtl-a-ENSG00000026297	nyjelL	RETINOPATHY	RNASET2	Simple mode	3	0.003077218	0.03651742	0.940519635	-0.068496925	0.074651362	1.003081958	0.933796332	1.077508425
eqtl-a-ENSG00000026297	nyjelL	RETINOPATHY	RNASET2	Weighted mode	3	0.003273827	0.031601766	0.926942091	-0.058665634	0.065213288	1.003279192	0.943022031	1.06738666
eqtl-a-ENSG00000026508	nyjelL	RETINOPATHY	CD44	Inverse variance weighted	2	-0.026880763	0.060700083	0.657877445	-0.145852926	0.092091401	0.97347731	0.864284808	1.096465035
eqtl-a-ENSG00000026559	nyjelL	RETINOPATHY	KCNG1	Wald ratio	1	-0.081180505	0.147636672	0.582410734	-0.370548382	0.208187372	0.922027246	0.690355648	1.231443886
eqtl-a-ENSG00000026950	nyjelL	RETINOPATHY	BTN3A1	Wald ratio	1	-0.041422206	0.031166639	0.183829524	-0.102508818	0.019664407	0.95942397	0.902570191	1.019859025
eqtl-a-ENSG00000027075	nyjelL	RETINOPATHY	PRKCH	MR Egger	3	0.824404495	0.76328886	0.475506466	-0.671641672	2.320450661	2.280522298	0.510869209	10.18026112
eqtl-a-ENSG00000027075	nyjelL	RETINOPATHY	PRKCH	Weighted median	3	0.058102092	0.121330885	0.63202894	-0.179706444	0.295910627	1.05982319	0.835515446	1.344350003
eqtl-a-ENSG00000027075	nyjelL	RETINOPATHY	PRKCH	Inverse variance weighted	3	-0.034375962	0.105713932	0.745045518	-0.241575269	0.172823344	0.966208179	0.785389686	1.188656103
eqtl-a-ENSG00000027075	nyjelL	RETINOPATHY	PRKCH	Simple mode	3	0.059314634	0.176171678	0.768399633	-0.285981855	0.404611122	1.061109049	0.751276248	1.498719568
eqtl-a-ENSG00000027075	nyjelL	RETINOPATHY	PRKCH	Weighted mode	3	0.06103698	0.153856565	0.729906883	-0.240521888	0.362595847	1.062938221	0.786217437	1.437054952
eqtl-a-ENSG00000027697	nyjelL	RETINOPATHY	IFNGR1	MR Egger	3	-0.108076307	0.154788955	0.611962146	-0.411462659	0.195310045	0.897559104	0.662680265	1.215687846
eqtl-a-ENSG00000027697	nyjelL	RETINOPATHY	IFNGR1	Weighted median	3	0.000979282	0.071131415	0.989015692	-0.138438291	0.140396855	1.000979762	0.87071698	1.150730382
eqtl-a-ENSG00000027697	nyjelL	RETINOPATHY	IFNGR1	Inverse variance weighted	3	-0.000355398	0.066068681	0.995708023	-0.129850013	0.129139217	0.999644665	0.878227144	1.137848521
eqtl-a-ENSG00000027697	nyjelL	RETINOPATHY	IFNGR1	Simple mode	3	0.008584714	0.100312285	0.939596379	-0.188027364	0.205196792	1.008621668	0.828592033	1.227766655
eqtl-a-ENSG00000027697	nyjelL	RETINOPATHY	IFNGR1	Weighted mode	3	-0.001603588	0.07132729	0.984104755	-0.141405076	0.1381979	0.998397697	0.868137579	1.148202757
eqtl-a-ENSG00000028116	nyjelL	RETINOPATHY	VRK2	Wald ratio	1	0.01173988	0.03904332	0.76365199	-0.064785028	0.088264788	1.011809063	0.937268928	1.092277306
eqtl-a-ENSG00000028137	nyjelL	RETINOPATHY	TNFRSF1B	Wald ratio	1	-0.01321589	0.066193674	0.841750503	-0.142955491	0.116523711	0.986871056	0.866792648	1.123584151
eqtl-a-ENSG00000029534	nyjelL	RETINOPATHY	ANK1	Inverse variance weighted	2	-0.002329756	0.053440088	0.965226704	-0.107072329	0.102412816	0.997672955	0.898460686	1.107840711
eqtl-a-ENSG00000029725	nyjelL	RETINOPATHY	RABEP1	Inverse variance weighted	2	-0.003945513	0.02144586	0.854032667	-0.0459794	0.038088373	0.99606226	0.955061637	1.038823033
eqtl-a-ENSG00000030582	nyjelL	RETINOPATHY	GRN	Inverse variance weighted	2	0.027112554	0.046014069	0.555711597	-0.063075022	0.11730013	1.027483444	0.938873035	1.124456863
eqtl-a-ENSG00000032219	nyjelL	RETINOPATHY	ARID4A	Wald ratio	1	0.008629172	0.100705101	0.931714812	-0.188752827	0.20601117	1.00866651	0.827991139	1.22876693
eqtl-a-ENSG00000033178	nyjelL	RETINOPATHY	UBA6	Wald ratio	1	0.099640835	0.102347372	0.330277348	-0.100960014	0.300241685	1.104774051	0.903969178	1.350185088
eqtl-a-ENSG00000034053	nyjelL	RETINOPATHY	APBA2	Inverse variance weighted	2	-0.067185525	0.051177801	0.189254915	-0.167494016	0.033122966	0.935021716	0.845781679	1.033677639
eqtl-a-ENSG00000034152	nyjelL	RETINOPATHY	MAP2K3	Wald ratio	1	0.018609835	0.166306291	0.910901927	-0.307350495	0.344570165	1.018784078	0.735392805	1.411383128
eqtl-a-ENSG00000034510	nyjelL	RETINOPATHY	TMSB10	Wald ratio	1	0.027233053	0.108627391	0.80204488	-0.185676634	0.240142739	1.027607262	0.830542121	1.27143062
eqtl-a-ENSG00000035403	nyjelL	RETINOPATHY	VCL	Inverse variance weighted	2	-0.030866029	0.032497479	0.342215086	-0.094561088	0.03282903	0.969605464	0.909772157	1.033373848
eqtl-a-ENSG00000035664	nyjelL	RETINOPATHY	DAPK2	Wald ratio	1	0.119974794	0.061865509	0.052466764	-0.001281605	0.241231192	1.127468432	0.998719216	1.272815266
eqtl-a-ENSG00000035687	nyjelL	RETINOPATHY	ADSS2	MR Egger	3	0.041822997	0.086660427	0.713752015	-0.128031439	0.211677433	1.0427099	0.879825718	1.235749209
eqtl-a-ENSG00000035687	nyjelL	RETINOPATHY	ADSS2	Weighted median	3	0.03457837	0.035454292	0.32941428	-0.034912042	0.104068781	1.035183152	0.965690353	1.109676777
eqtl-a-ENSG00000035687	nyjelL	RETINOPATHY	ADSS2	Inverse variance weighted	3	0.031878917	0.034314542	0.352878402	-0.035377585	0.09913542	1.032392493	0.965240886	1.104215822
eqtl-a-ENSG00000035687	nyjelL	RETINOPATHY	ADSS2	Simple mode	3	0.036532197	0.047421866	0.521637583	-0.05641466	0.129479055	1.037207699	0.94514714	1.138235271
eqtl-a-ENSG00000035687	nyjelL	RETINOPATHY	ADSS2	Weighted mode	3	0.034860816	0.040461813	0.47972368	-0.044444337	0.114165969	1.035475577	0.956528842	1.12093815
eqtl-a-ENSG00000035862	nyjelL	RETINOPATHY	TIMP2	Inverse variance weighted	2	-0.000336535	0.04051524	0.993372548	-0.079746405	0.079073335	0.999663522	0.923350474	1.082283689
eqtl-a-ENSG00000035928	nyjelL	RETINOPATHY	RFC1	Wald ratio	1	-0.02041288	0.059547698	0.731749822	-0.137126368	0.096300608	0.979794052	0.871860044	1.101090011
eqtl-a-ENSG00000036448	nyjelL	RETINOPATHY	MYOM2	MR Egger	5	0.007921884	0.034782806	0.834478013	-0.060252415	0.076096183	1.007953345	0.941526848	1.079066357
eqtl-a-ENSG00000036448	nyjelL	RETINOPATHY	MYOM2	Weighted median	5	0.015018246	0.026002177	0.563550103	-0.035946022	0.065982513	1.015131586	0.964692364	1.068208037
eqtl-a-ENSG00000036448	nyjelL	RETINOPATHY	MYOM2	Inverse variance weighted	5	0.017463623	0.024353773	0.473324245	-0.030269773	0.065197019	1.017617004	0.970183769	1.067369296
eqtl-a-ENSG00000036448	nyjelL	RETINOPATHY	MYOM2	Simple mode	5	0.01612216	0.03650441	0.681568056	-0.055426484	0.087670805	1.016252824	0.946081574	1.091628704
eqtl-a-ENSG00000036448	nyjelL	RETINOPATHY	MYOM2	Weighted mode	5	0.016370849	0.026539189	0.57070892	-0.035645962	0.068387661	1.016505586	0.964981873	1.070780327
eqtl-a-ENSG00000036530	nyjelL	RETINOPATHY	CYP46A1	Wald ratio	1	0.20637176	0.128880712	0.109318948	-0.046234436	0.458977956	1.22921009	0.954818092	1.582455819
eqtl-a-ENSG00000036565	nyjelL	RETINOPATHY	SLC18A1	Inverse variance weighted	2	-0.043589204	0.033498574	0.193181219	-0.109246408	0.022068	0.957347151	0.896509483	1.0223133
eqtl-a-ENSG00000037042	nyjelL	RETINOPATHY	TUBG2	Wald ratio	1	-0.007945034	0.087576333	0.927714085	-0.179594647	0.163704578	0.992086444	0.83560886	1.177866296
eqtl-a-ENSG00000037280	nyjelL	RETINOPATHY	FLT4	Inverse variance weighted	2	0.003404217	0.054584693	0.950271549	-0.103581781	0.110390214	1.003410018	0.901602286	1.116713743
eqtl-a-ENSG00000038002	nyjelL	RETINOPATHY	AGA	MR Egger	3	0.122432067	0.08670949	0.392301025	-0.047518534	0.292382668	1.130242337	0.953592799	1.339615547
eqtl-a-ENSG00000038002	nyjelL	RETINOPATHY	AGA	Weighted median	3	0.004701273	0.022889147	0.837265013	-0.040161456	0.049564002	1.004712341	0.960634326	1.050812844
eqtl-a-ENSG00000038002	nyjelL	RETINOPATHY	AGA	Inverse variance weighted	3	0.000688484	0.027534592	0.980051502	-0.053279315	0.054656284	1.000688721	0.948115152	1.056177527
eqtl-a-ENSG00000038002	nyjelL	RETINOPATHY	AGA	Simple mode	3	-2.32E-06	0.028637989	0.999942737	-0.056132777	0.056128139	0.999997681	0.945413598	1.057733212
eqtl-a-ENSG00000038002	nyjelL	RETINOPATHY	AGA	Weighted mode	3	0.007078918	0.023579838	0.792346242	-0.039137565	0.053295401	1.007104033	0.961618415	1.054741171
eqtl-a-ENSG00000038382	nyjelL	RETINOPATHY	TRIO	Wald ratio	1	0.05783729	0.07347853	0.431204697	-0.086180629	0.201855209	1.059542584	0.917428502	1.223670819
eqtl-a-ENSG00000038532	nyjelL	RETINOPATHY	CLEC16A	Wald ratio	1	-0.055654424	0.082737591	0.501162419	-0.217820101	0.106511254	0.945865948	0.804270116	1.112390445
eqtl-a-ENSG00000038945	nyjelL	RETINOPATHY	MSR1	Inverse variance weighted	2	0.02392177	0.135979882	0.860355699	-0.242598798	0.290442339	1.024210191	0.784586228	1.337018773
eqtl-a-ENSG00000039068	nyjelL	RETINOPATHY	CDH1	Inverse variance weighted	2	-0.052507006	0.046802055	0.26190695	-0.144239033	0.039225021	0.948847673	0.865680797	1.04000448
eqtl-a-ENSG00000040531	nyjelL	RETINOPATHY	CTNS	Wald ratio	1	0.038010471	0.124588265	0.7602986	-0.206182527	0.28220347	1.03874211	0.813684543	1.326048503
eqtl-a-ENSG00000040608	nyjelL	RETINOPATHY	RTN4R	Wald ratio	1	-0.003189412	0.195121207	0.986958518	-0.385626979	0.379248154	0.996815668	0.680024142	1.46118559
eqtl-a-ENSG00000041357	nyjelL	RETINOPATHY	PSMA4	Wald ratio	1	0.100213422	0.055871668	0.072871324	-0.009295047	0.209721891	1.105406811	0.990748018	1.23333501
eqtl-a-ENSG00000042088	nyjelL	RETINOPATHY	TDP1	Inverse variance weighted	2	-0.018081341	0.059934887	0.762893666	-0.135553719	0.099391036	0.982081145	0.873232253	1.104498114
eqtl-a-ENSG00000042286	nyjelL	RETINOPATHY	AIFM2	Wald ratio	1	0.007481294	0.046655275	0.872603333	-0.083963044	0.098925633	1.007509349	0.919465235	1.103984196
eqtl-a-ENSG00000042493	nyjelL	RETINOPATHY	CAPG	Inverse variance weighted	2	0.016709371	0.026627256	0.530312647	-0.035480051	0.068898792	1.016849753	0.965141988	1.071327777
eqtl-a-ENSG00000042832	nyjelL	RETINOPATHY	TG	Inverse variance weighted	2	0.067553378	0.038911836	0.082552789	-0.00871382	0.143820576	1.069887366	0.991324035	1.154676913
eqtl-a-ENSG00000042980	nyjelL	RETINOPATHY	ADAM28	Inverse variance weighted	2	-0.036858564	0.049258163	0.454295382	-0.133404564	0.059687436	0.963812444	0.875110982	1.061504707
eqtl-a-ENSG00000043514	nyjelL	RETINOPATHY	TRIT1	MR Egger	3	0.19304551	0.200553793	0.512142658	-0.200039924	0.586130945	1.212937994	0.818698066	1.79702217
eqtl-a-ENSG00000043514	nyjelL	RETINOPATHY	TRIT1	Weighted median	3	0.021526442	0.035092264	0.539595931	-0.047254396	0.09030728	1.021759807	0.953844712	1.094510553
eqtl-a-ENSG00000043514	nyjelL	RETINOPATHY	TRIT1	Inverse variance weighted	3	0.014823685	0.039523415	0.70761522	-0.062642209	0.092289579	1.014934101	0.93927948	1.096682353
eqtl-a-ENSG00000043514	nyjelL	RETINOPATHY	TRIT1	Simple mode	3	0.045609557	0.051467776	0.469013213	-0.055267284	0.146486398	1.046665668	0.946232201	1.157759183
eqtl-a-ENSG00000043514	nyjelL	RETINOPATHY	TRIT1	Weighted mode	3	0.025890389	0.036059701	0.54730692	-0.044786625	0.096567403	1.026228456	0.956201489	1.101383815
eqtl-a-ENSG00000043591	nyjelL	RETINOPATHY	ADRB1	Inverse variance weighted	2	-0.019545837	0.046322821	0.673062742	-0.110338567	0.071246893	0.980643945	0.895530887	1.073846319
eqtl-a-ENSG00000044115	nyjelL	RETINOPATHY	CTNNA1	MR Egger	5	-0.040513757	0.059475843	0.544626624	-0.157086408	0.076058895	0.960295954	0.854630209	1.079026122
eqtl-a-ENSG00000044115	nyjelL	RETINOPATHY	CTNNA1	Weighted median	5	0.021691599	0.017419198	0.213032645	-0.012450029	0.055833226	1.021928572	0.987627152	1.057421319
eqtl-a-ENSG00000044115	nyjelL	RETINOPATHY	CTNNA1	Inverse variance weighted	5	0.022427211	0.01661872	0.177171619	-0.01014548	0.054999903	1.022680592	0.989905812	1.056540512
eqtl-a-ENSG00000044115	nyjelL	RETINOPATHY	CTNNA1	Simple mode	5	0.001794014	0.037017242	0.96366957	-0.070759781	0.074347809	1.001795624	0.931685674	1.077181393
eqtl-a-ENSG00000044115	nyjelL	RETINOPATHY	CTNNA1	Weighted mode	5	0.021247997	0.017061282	0.280958807	-0.012192116	0.05468811	1.021475343	0.987881906	1.056211142
eqtl-a-ENSG00000044574	nyjelL	RETINOPATHY	HSPA5	Inverse variance weighted	2	0.027684877	0.075990937	0.715620448	-0.121257358	0.176627113	1.028071665	0.885805961	1.193186087
eqtl-a-ENSG00000047365	nyjelL	RETINOPATHY	ARAP2	Inverse variance weighted	2	-0.059536511	0.055951369	0.28729425	-0.169201194	0.050128171	0.942201132	0.844339011	1.051405848
eqtl-a-ENSG00000047579	nyjelL	RETINOPATHY	DTNBP1	Inverse variance weighted	2	-0.014376878	0.05370068	0.788912967	-0.11963021	0.090876454	0.985725976	0.887248472	1.095133698
eqtl-a-ENSG00000047617	nyjelL	RETINOPATHY	ANO2	Wald ratio	1	0.352765587	0.18055292	0.050724027	-0.001118135	0.70664931	1.422997536	0.998882489	2.02718739
eqtl-a-ENSG00000048392	nyjelL	RETINOPATHY	RRM2B	Inverse variance weighted	2	-0.054135274	0.052074523	0.298538268	-0.156201339	0.04793079	0.947303952	0.85538695	1.049098045
eqtl-a-ENSG00000048462	nyjelL	RETINOPATHY	TNFRSF17	Wald ratio	1	0.115856181	0.126968988	0.361518086	-0.133003035	0.364715398	1.122834376	0.875462435	1.440104093
eqtl-a-ENSG00000049167	nyjelL	RETINOPATHY	ERCC8	Wald ratio	1	0.038874778	0.038500257	0.31262574	-0.036585725	0.114335281	1.039640289	0.964075445	1.121127954
eqtl-a-ENSG00000049192	nyjelL	RETINOPATHY	ADAMTS6	Wald ratio	1	-0.043027592	0.044578705	0.33444211	-0.130401853	0.04434667	0.95788496	0.877742637	1.045344681
eqtl-a-ENSG00000049239	nyjelL	RETINOPATHY	H6PD	MR Egger	4	-0.113899196	0.067895186	0.235430164	-0.24697376	0.019175367	0.892347903	0.781161191	1.019360395
eqtl-a-ENSG00000049239	nyjelL	RETINOPATHY	H6PD	Weighted median	4	-0.016811945	0.032343791	0.603210686	-0.080205776	0.046581886	0.983328587	0.92292641	1.047683866
eqtl-a-ENSG00000049239	nyjelL	RETINOPATHY	H6PD	Inverse variance weighted	4	-0.003324919	0.034671843	0.923602523	-0.071281731	0.064631892	0.996680602	0.931199508	1.066766267
eqtl-a-ENSG00000049239	nyjelL	RETINOPATHY	H6PD	Simple mode	4	0.009941313	0.069249674	0.894950433	-0.125788048	0.145670675	1.009990892	0.881801726	1.156815157
eqtl-a-ENSG00000049239	nyjelL	RETINOPATHY	H6PD	Weighted mode	4	-0.016880029	0.031253876	0.626648742	-0.078137627	0.044377568	0.98326164	0.924837135	1.045376982
eqtl-a-ENSG00000049247	nyjelL	RETINOPATHY	UTS2	Inverse variance weighted	2	-0.021682485	0.042906844	0.613321034	-0.105779899	0.06241493	0.978550891	0.899622634	1.064403906
eqtl-a-ENSG00000049249	nyjelL	RETINOPATHY	TNFRSF9	MR Egger	4	0.010289676	0.088214914	0.917799876	-0.162611556	0.183190908	1.010342797	0.849921271	1.201043675
eqtl-a-ENSG00000049249	nyjelL	RETINOPATHY	TNFRSF9	Weighted median	4	-0.094361801	0.069938609	0.177269847	-0.231441475	0.042717874	0.909953481	0.793389127	1.043643414
eqtl-a-ENSG00000049249	nyjelL	RETINOPATHY	TNFRSF9	Inverse variance weighted	4	-0.081126161	0.062656899	0.195400201	-0.203933683	0.041681361	0.922077354	0.815516452	1.042562225
eqtl-a-ENSG00000049249	nyjelL	RETINOPATHY	TNFRSF9	Simple mode	4	-0.153631791	0.117135263	0.281007989	-0.383216906	0.075953324	0.857587734	0.681665026	1.078912214
eqtl-a-ENSG00000049249	nyjelL	RETINOPATHY	TNFRSF9	Weighted mode	4	-0.12871325	0.08650334	0.233494578	-0.298259796	0.040833297	0.879226048	0.742108518	1.04167844
eqtl-a-ENSG00000049759	nyjelL	RETINOPATHY	NEDD4L	Inverse variance weighted	2	0.022297315	0.063426424	0.725178661	-0.102018477	0.146613106	1.022547758	0.903012867	1.15790589
eqtl-a-ENSG00000049860	nyjelL	RETINOPATHY	HEXB	Inverse variance weighted	2	-0.038146597	0.202733242	0.850750029	-0.435503751	0.359210557	0.96257182	0.646938689	1.432198329
eqtl-a-ENSG00000050165	nyjelL	RETINOPATHY	DKK3	MR Egger	3	-0.009860767	0.075218902	0.917016016	-0.157289816	0.137568281	0.990187691	0.854456388	1.147480055
eqtl-a-ENSG00000050165	nyjelL	RETINOPATHY	DKK3	Weighted median	3	0.022584475	0.027168018	0.405810369	-0.03066484	0.075833791	1.022841436	0.969800557	1.078783256
eqtl-a-ENSG00000050165	nyjelL	RETINOPATHY	DKK3	Inverse variance weighted	3	0.026073571	0.02658597	0.326727536	-0.026034931	0.078182073	1.02641646	0.974301056	1.081319519
eqtl-a-ENSG00000050165	nyjelL	RETINOPATHY	DKK3	Simple mode	3	0.032709611	0.044450061	0.538409185	-0.054412508	0.11983173	1.033250451	0.947041364	1.127307144
eqtl-a-ENSG00000050165	nyjelL	RETINOPATHY	DKK3	Weighted mode	3	0.020507623	0.029278989	0.5561787	-0.036879196	0.077894442	1.020719349	0.963792558	1.081008543
eqtl-a-ENSG00000050438	nyjelL	RETINOPATHY	SLC4A8	Inverse variance weighted	2	0.073960821	0.061975422	0.232716852	-0.047511007	0.195432649	1.076764618	0.953599976	1.215836903
eqtl-a-ENSG00000050555	nyjelL	RETINOPATHY	LAMC3	Wald ratio	1	-0.227169837	0.198094094	0.251473619	-0.615434262	0.161094588	0.796785447	0.540406167	1.174796085
eqtl-a-ENSG00000050748	nyjelL	RETINOPATHY	MAPK9	Inverse variance weighted	2	-0.003658168	0.038519622	0.924339497	-0.079156626	0.071840291	0.996348515	0.923895207	1.074483725
eqtl-a-ENSG00000050767	nyjelL	RETINOPATHY	COL23A1	MR Egger	4	0.113818476	0.115325452	0.427712238	-0.11221941	0.339856362	1.1205487	0.893848117	1.404745802
eqtl-a-ENSG00000050767	nyjelL	RETINOPATHY	COL23A1	Weighted median	4	0.031671347	0.060787519	0.602354747	-0.087472191	0.150814884	1.032178221	0.916244351	1.162781389
eqtl-a-ENSG00000050767	nyjelL	RETINOPATHY	COL23A1	Inverse variance weighted	4	0.019802331	0.053827783	0.712960413	-0.085700124	0.125304786	1.019999698	0.917869437	1.133493874
eqtl-a-ENSG00000050767	nyjelL	RETINOPATHY	COL23A1	Simple mode	4	0.015678131	0.095313438	0.879803549	-0.171136208	0.20249247	1.015801678	0.842706783	1.224450866
eqtl-a-ENSG00000050767	nyjelL	RETINOPATHY	COL23A1	Weighted mode	4	0.036816143	0.061098606	0.589296936	-0.082937125	0.156569412	1.037502252	0.920409016	1.169491936
eqtl-a-ENSG00000050820	nyjelL	RETINOPATHY	BCAR1	Wald ratio	1	0.007524596	0.05526233	0.891693689	-0.100789571	0.115838763	1.007552977	0.904123267	1.122814818
eqtl-a-ENSG00000051180	nyjelL	RETINOPATHY	RAD51	Wald ratio	1	-0.024959859	0.178806623	0.88898287	-0.37542084	0.325501122	0.975349063	0.687000101	1.384724388
eqtl-a-ENSG00000051382	nyjelL	RETINOPATHY	PIK3CB	Wald ratio	1	0.034835844	0.205383741	0.865314147	-0.367716288	0.437387976	1.03544972	0.692313572	1.548656802
eqtl-a-ENSG00000051523	nyjelL	RETINOPATHY	CYBA	Inverse variance weighted	2	-0.075225412	0.043984589	0.087216423	-0.161435206	0.010984382	0.927534386	0.850921664	1.011044932
eqtl-a-ENSG00000053108	nyjelL	RETINOPATHY	FSTL4	Wald ratio	1	0.11358073	0.114408069	0.320822772	-0.110659085	0.337820544	1.120282325	0.895243899	1.401888904
eqtl-a-ENSG00000053371	nyjelL	RETINOPATHY	AKR7A2	Inverse variance weighted	2	0.015707971	0.041412196	0.704459269	-0.065459934	0.096875876	1.01583199	0.936636574	1.101723615
eqtl-a-ENSG00000053918	nyjelL	RETINOPATHY	KCNQ1	Wald ratio	1	-0.105055733	0.125955326	0.404240762	-0.351928172	0.141816707	0.900274346	0.703330639	1.152365408
eqtl-a-ENSG00000054219	nyjelL	RETINOPATHY	LY75	Inverse variance weighted	2	-0.052757246	0.033910023	0.119755437	-0.119220892	0.0137064	0.948610263	0.887611713	1.013800763
eqtl-a-ENSG00000054277	nyjelL	RETINOPATHY	OPN3	Inverse variance weighted	2	0.022321688	0.033825654	0.509315372	-0.043976594	0.08861997	1.022572681	0.956976356	1.092665331
eqtl-a-ENSG00000054356	nyjelL	RETINOPATHY	PTPRN	Inverse variance weighted	2	-0.000851882	0.049527022	0.986276788	-0.097924844	0.096221081	0.999148481	0.906717046	1.101002448
eqtl-a-ENSG00000054654	nyjelL	RETINOPATHY	SYNE2	MR Egger	3	-0.077898219	0.106170705	0.597024799	-0.2859928	0.130196362	0.925058575	0.751268025	1.139052028
eqtl-a-ENSG00000054654	nyjelL	RETINOPATHY	SYNE2	Weighted median	3	-0.022808236	0.045522514	0.616348603	-0.112032363	0.066415891	0.977449905	0.894015324	1.068671076
eqtl-a-ENSG00000054654	nyjelL	RETINOPATHY	SYNE2	Inverse variance weighted	3	-0.02264239	0.044971358	0.614623544	-0.110786253	0.065501472	0.977612025	0.89513006	1.067694309
eqtl-a-ENSG00000054654	nyjelL	RETINOPATHY	SYNE2	Simple mode	3	0.064077953	0.086092596	0.534269163	-0.104663535	0.232819441	1.066175507	0.900627501	1.262153566
eqtl-a-ENSG00000054654	nyjelL	RETINOPATHY	SYNE2	Weighted mode	3	-0.035838232	0.04957496	0.544844167	-0.133005154	0.06132869	0.964796354	0.87546058	1.063248335
eqtl-a-ENSG00000054967	nyjelL	RETINOPATHY	RELT	Wald ratio	1	-0.01047652	0.033571213	0.754988414	-0.076276098	0.055323058	0.989578167	0.926560349	1.056881993
eqtl-a-ENSG00000054983	nyjelL	RETINOPATHY	GALC	Inverse variance weighted	2	-0.009028579	0.036374031	0.803968091	-0.080321679	0.062264522	0.991012057	0.922819447	1.064243823
eqtl-a-ENSG00000055070	nyjelL	RETINOPATHY	SZRD1	Inverse variance weighted	2	-0.147447271	0.081096035	0.069036471	-0.3063955	0.011500958	0.862907937	0.736095436	1.011567348
eqtl-a-ENSG00000055118	nyjelL	RETINOPATHY	KCNH2	Inverse variance weighted	2	-0.108304961	0.062509513	0.083164004	-0.230823607	0.014213684	0.897353897	0.793879489	1.014315179
eqtl-a-ENSG00000055332	nyjelL	RETINOPATHY	EIF2AK2	Wald ratio	1	0.016973706	0.062075368	0.784517272	-0.104694015	0.138641426	1.017118578	0.900600051	1.148712128
eqtl-a-ENSG00000055732	nyjelL	RETINOPATHY	MCOLN3	Wald ratio	1	0.054678522	0.068290997	0.423322978	-0.079171833	0.188528876	1.056201014	0.923881158	1.207471949
eqtl-a-ENSG00000055955	nyjelL	RETINOPATHY	ITIH4	Inverse variance weighted	2	-0.006527515	0.021732912	0.763908965	-0.049124023	0.036068992	0.993493743	0.952063045	1.03672737
eqtl-a-ENSG00000056736	nyjelL	RETINOPATHY	IL17RB	Inverse variance weighted	2	-0.0049906	0.050519746	0.921308864	-0.104009302	0.094028102	0.995021832	0.901216914	1.098590618
eqtl-a-ENSG00000056972	nyjelL	RETINOPATHY	TRAF3IP2	Wald ratio	1	-0.020998575	0.04029983	0.602325917	-0.099986241	0.057989092	0.97922036	0.904849867	1.059703436
eqtl-a-ENSG00000057252	nyjelL	RETINOPATHY	SOAT1	Wald ratio	1	-0.025778507	0.03757703	0.49270196	-0.099429485	0.047872471	0.974550922	0.905353789	1.049036865
eqtl-a-ENSG00000057593	nyjelL	RETINOPATHY	F7	Wald ratio	1	-0.365628311	0.222109634	0.09973053	-0.800963193	0.069706572	0.693760617	0.448896382	1.072193523
eqtl-a-ENSG00000057608	nyjelL	RETINOPATHY	GDI2	Inverse variance weighted	2	0.003574766	0.036689687	0.922382968	-0.06833702	0.075486553	1.003581164	0.933945662	1.078408727
eqtl-a-ENSG00000058668	nyjelL	RETINOPATHY	ATP2B4	Wald ratio	1	-0.086268773	0.179662078	0.631104801	-0.438406446	0.265868899	0.917347639	0.645063546	1.304564017
eqtl-a-ENSG00000058729	nyjelL	RETINOPATHY	RIOK2	MR Egger	3	0.03654491	0.175305051	0.869161101	-0.307052989	0.380142809	1.037220885	0.73561162	1.462493432
eqtl-a-ENSG00000058729	nyjelL	RETINOPATHY	RIOK2	Weighted median	3	-0.042762665	0.050841397	0.400292297	-0.142411804	0.056886474	0.958138763	0.86726404	1.058535633
eqtl-a-ENSG00000058729	nyjelL	RETINOPATHY	RIOK2	Inverse variance weighted	3	-0.045011022	0.051521187	0.382313783	-0.14599255	0.055970505	0.955986944	0.864164141	1.05756649
eqtl-a-ENSG00000058729	nyjelL	RETINOPATHY	RIOK2	Simple mode	3	-0.016138804	0.078405662	0.855968716	-0.169813902	0.137536293	0.983990728	0.843821835	1.14744335
eqtl-a-ENSG00000058729	nyjelL	RETINOPATHY	RIOK2	Weighted mode	3	-0.036550184	0.054615006	0.572256801	-0.143595596	0.070495228	0.96410971	0.866237988	1.073039449
eqtl-a-ENSG00000059377	nyjelL	RETINOPATHY	TBXAS1	Inverse variance weighted	2	-0.045051636	0.03083956	0.144059591	-0.105497174	0.015393901	0.955948119	0.899877016	1.015512998
eqtl-a-ENSG00000059588	nyjelL	RETINOPATHY	TARBP1	MR Egger	4	-0.174568894	0.245682085	0.551047853	-0.656105781	0.306967992	0.839818993	0.518867991	1.35929746
eqtl-a-ENSG00000059588	nyjelL	RETINOPATHY	TARBP1	Weighted median	4	-0.034950917	0.076817734	0.649120025	-0.185513677	0.115611842	0.965652812	0.830677475	1.122560057
eqtl-a-ENSG00000059588	nyjelL	RETINOPATHY	TARBP1	Inverse variance weighted	4	-0.025099304	0.068485357	0.713998326	-0.159330604	0.109131996	0.975213065	0.852714402	1.115309557
eqtl-a-ENSG00000059588	nyjelL	RETINOPATHY	TARBP1	Simple mode	4	-0.063875842	0.10368787	0.581455626	-0.267104068	0.139352383	0.938121467	0.765593393	1.149529104
eqtl-a-ENSG00000059588	nyjelL	RETINOPATHY	TARBP1	Weighted mode	4	-0.041707227	0.093312697	0.685200224	-0.224600113	0.141185659	0.959150553	0.798835599	1.15163844
eqtl-a-ENSG00000059758	nyjelL	RETINOPATHY	CDK17	Wald ratio	1	-0.060878911	0.132724355	0.646459085	-0.321018646	0.199260824	0.94093717	0.725409725	1.22050026
eqtl-a-ENSG00000059804	nyjelL	RETINOPATHY	SLC2A3	Wald ratio	1	-0.024505468	0.170301888	0.885583949	-0.35829717	0.309286233	0.975792353	0.698865363	1.362452293
eqtl-a-ENSG00000060140	nyjelL	RETINOPATHY	STYK1	Inverse variance weighted	2	-0.053691162	0.090963295	0.555022486	-0.23197922	0.124596896	0.947724755	0.792962601	1.132691768
eqtl-a-ENSG00000060237	nyjelL	RETINOPATHY	WNK1	Wald ratio	1	-0.135446897	0.15349141	0.377539136	-0.436290061	0.165396268	0.873325538	0.646430194	1.179860567
eqtl-a-ENSG00000060971	nyjelL	RETINOPATHY	ACAA1	Inverse variance weighted	2	-0.033259971	0.056727562	0.557666802	-0.144445992	0.077926049	0.96728706	0.865501655	1.081042712
eqtl-a-ENSG00000060982	nyjelL	RETINOPATHY	BCAT1	MR Egger	4	0.048561254	0.055085318	0.471002138	-0.059405969	0.156528477	1.049759672	0.942324137	1.169444064
eqtl-a-ENSG00000060982	nyjelL	RETINOPATHY	BCAT1	Weighted median	4	0.038944135	0.0289297	0.178249461	-0.017758076	0.095646346	1.039712399	0.98239867	1.100369845
eqtl-a-ENSG00000060982	nyjelL	RETINOPATHY	BCAT1	Inverse variance weighted	4	0.034377706	0.026885208	0.20100808	-0.018317301	0.087072713	1.034975449	0.981849441	1.090976005
eqtl-a-ENSG00000060982	nyjelL	RETINOPATHY	BCAT1	Simple mode	4	0.03812476	0.039187716	0.402370995	-0.038683164	0.114932684	1.038860833	0.962055475	1.12179792
eqtl-a-ENSG00000060982	nyjelL	RETINOPATHY	BCAT1	Weighted mode	4	0.039380641	0.030164781	0.282813122	-0.019742331	0.098503612	1.040166338	0.980451273	1.103518391
eqtl-a-ENSG00000061273	nyjelL	RETINOPATHY	HDAC7	Inverse variance weighted	2	0.058992385	0.086729515	0.496385356	-0.110997463	0.228982234	1.060767163	0.894941019	1.257319701
eqtl-a-ENSG00000061938	nyjelL	RETINOPATHY	TNK2	Inverse variance weighted	2	0.082836778	0.088337138	0.34838089	-0.090304012	0.255977568	1.086364475	0.913653382	1.291723751
eqtl-a-ENSG00000062282	nyjelL	RETINOPATHY	DGAT2	Wald ratio	1	0.022090385	0.068700017	0.747794793	-0.112561649	0.156742419	1.022336184	0.893542259	1.169694284
eqtl-a-ENSG00000062822	nyjelL	RETINOPATHY	POLD1	Wald ratio	1	0.162317104	0.20715197	0.433295198	-0.243700757	0.568334966	1.176233171	0.783722123	1.765325276
eqtl-a-ENSG00000063046	nyjelL	RETINOPATHY	EIF4B	Inverse variance weighted	2	-0.033901737	0.039585242	0.391763497	-0.11148881	0.043685337	0.966666488	0.894501401	1.04465359
eqtl-a-ENSG00000063127	nyjelL	RETINOPATHY	SLC6A16	Inverse variance weighted	2	-0.038915327	0.052978037	0.462610032	-0.14275228	0.064921626	0.961832147	0.866968808	1.06707539
eqtl-a-ENSG00000063176	nyjelL	RETINOPATHY	SPHK2	Wald ratio	1	0.002168559	0.05939176	0.970873483	-0.11423929	0.118576408	1.002170912	0.892044473	1.125892898
eqtl-a-ENSG00000063180	nyjelL	RETINOPATHY	CA11	Wald ratio	1	-0.008434668	0.080006272	0.916038515	-0.16524696	0.148377625	0.991600804	0.847684334	1.15995084
eqtl-a-ENSG00000063438	nyjelL	RETINOPATHY	AHRR	Wald ratio	1	-0.070118114	0.07322539	0.338281851	-0.213639878	0.073403649	0.932283697	0.807639181	1.076164843
eqtl-a-ENSG00000063660	nyjelL	RETINOPATHY	GPC1	Wald ratio	1	0.051858116	0.132883699	0.696350287	-0.208593934	0.312310166	1.053226296	0.811724783	1.366578494
eqtl-a-ENSG00000063761	nyjelL	RETINOPATHY	ADCK1	Inverse variance weighted	2	0.007387108	0.031329625	0.813598217	-0.054018958	0.068793174	1.00741446	0.947414145	1.071214631
eqtl-a-ENSG00000063854	nyjelL	RETINOPATHY	HAGH	Inverse variance weighted	2	-0.026014601	0.049284694	0.597608021	-0.122612602	0.070583399	0.974320863	0.884606291	1.073134064
eqtl-a-ENSG00000064012	nyjelL	RETINOPATHY	CASP8	Inverse variance weighted	2	-0.03998266	0.045304775	0.377492213	-0.128780018	0.048814699	0.9608061	0.879167345	1.050025762
eqtl-a-ENSG00000064270	nyjelL	RETINOPATHY	ATP2C2	Wald ratio	1	0.015442678	0.045631886	0.735047769	-0.073995819	0.104881176	1.015562533	0.928675577	1.110578639
eqtl-a-ENSG00000064300	nyjelL	RETINOPATHY	NGFR	Wald ratio	1	0.241056471	0.169445895	0.154847452	-0.091057483	0.573170426	1.272592898	0.912965229	1.773882108
eqtl-a-ENSG00000064393	nyjelL	RETINOPATHY	HIPK2	Wald ratio	1	0.048629515	0.14806634	0.742586117	-0.241580511	0.338839541	1.049831332	0.785385569	1.403318153
eqtl-a-ENSG00000064547	nyjelL	RETINOPATHY	LPAR2	MR Egger	3	0.024347867	0.137675956	0.888566557	-0.245497006	0.29419274	1.024646697	0.782315626	1.342042544
eqtl-a-ENSG00000064547	nyjelL	RETINOPATHY	LPAR2	Weighted median	3	0.027998052	0.03519646	0.42633479	-0.040987008	0.096983113	1.028393682	0.9598416	1.101841767
eqtl-a-ENSG00000064547	nyjelL	RETINOPATHY	LPAR2	Inverse variance weighted	3	0.032264672	0.035001676	0.356631008	-0.036338613	0.100867957	1.03279082	0.964313709	1.106130576
eqtl-a-ENSG00000064547	nyjelL	RETINOPATHY	LPAR2	Simple mode	3	0.001519609	0.074101426	0.98550078	-0.143719187	0.146758405	1.001520764	0.866130935	1.158074144
eqtl-a-ENSG00000064547	nyjelL	RETINOPATHY	LPAR2	Weighted mode	3	0.028277306	0.035847144	0.512868525	-0.041983095	0.098537708	1.028680905	0.95888599	1.103556016
eqtl-a-ENSG00000064601	nyjelL	RETINOPATHY	CTSA	Wald ratio	1	-0.082325915	0.079687986	0.301555593	-0.238514368	0.073862537	0.920971751	0.787797369	1.076658794
eqtl-a-ENSG00000064651	nyjelL	RETINOPATHY	SLC12A2	Wald ratio	1	0.075187371	0.072416928	0.2991505	-0.066749809	0.21712455	1.078086134	0.935429208	1.242498846
eqtl-a-ENSG00000064655	nyjelL	RETINOPATHY	EYA2	Wald ratio	1	-0.36508376	0.193584914	0.059307059	-0.744510191	0.01434267	0.694138507	0.474966886	1.01444602
eqtl-a-ENSG00000064687	nyjelL	RETINOPATHY	ABCA7	Inverse variance weighted	2	0.002473735	0.045082444	0.956240948	-0.085887856	0.090835326	1.002476797	0.91769714	1.095088658
eqtl-a-ENSG00000064886	nyjelL	RETINOPATHY	CHI3L2	MR Egger	5	0.019697435	0.026705147	0.514217909	-0.032644653	0.072039523	1.01989271	0.967882432	1.074697819
eqtl-a-ENSG00000064886	nyjelL	RETINOPATHY	CHI3L2	Weighted median	5	0.014259249	0.021340435	0.504018782	-0.027568003	0.056086501	1.014361397	0.972808526	1.057689171
eqtl-a-ENSG00000064886	nyjelL	RETINOPATHY	CHI3L2	Inverse variance weighted	5	0.016194537	0.019516527	0.406659898	-0.022057856	0.054446931	1.01632638	0.978183639	1.055956436
eqtl-a-ENSG00000064886	nyjelL	RETINOPATHY	CHI3L2	Simple mode	5	0.013252578	0.027857848	0.65908866	-0.041348804	0.06785396	1.013340783	0.959494396	1.070209004
eqtl-a-ENSG00000064886	nyjelL	RETINOPATHY	CHI3L2	Weighted mode	5	0.017885208	0.021377383	0.449864404	-0.024014463	0.05978488	1.018046106	0.97627159	1.061608149
eqtl-a-ENSG00000064989	nyjelL	RETINOPATHY	CALCRL	Wald ratio	1	0.031157362	0.049468549	0.528798067	-0.065800994	0.128115717	1.031647833	0.936317179	1.136684529
eqtl-a-ENSG00000065154	nyjelL	RETINOPATHY	OAT	MR Egger	3	-0.020923135	0.058277132	0.780560336	-0.135146314	0.093300045	0.979294236	0.873588084	1.097791072
eqtl-a-ENSG00000065154	nyjelL	RETINOPATHY	OAT	Weighted median	3	0.013825315	0.033990994	0.684202883	-0.052797032	0.080447663	1.013921327	0.948572523	1.083772123
eqtl-a-ENSG00000065154	nyjelL	RETINOPATHY	OAT	Inverse variance weighted	3	0.016443206	0.033953158	0.628179417	-0.050104983	0.082991395	1.01657914	0.951129567	1.086532459
eqtl-a-ENSG00000065154	nyjelL	RETINOPATHY	OAT	Simple mode	3	0.031622002	0.053740937	0.615852004	-0.073710234	0.136954238	1.032127289	0.92894083	1.146775669
eqtl-a-ENSG00000065154	nyjelL	RETINOPATHY	OAT	Weighted mode	3	0.011136298	0.036973908	0.791695911	-0.061332563	0.083605158	1.011198537	0.940510409	1.087199537
eqtl-a-ENSG00000065320	nyjelL	RETINOPATHY	NTN1	Wald ratio	1	0.012661856	0.109601468	0.90802795	-0.202157021	0.227480732	1.012742356	0.816966637	1.25543325
eqtl-a-ENSG00000065534	nyjelL	RETINOPATHY	MYLK	Wald ratio	1	-0.016498608	0.102388746	0.871985554	-0.21718055	0.184183334	0.983636748	0.804784652	1.202236213
eqtl-a-ENSG00000065559	nyjelL	RETINOPATHY	MAP2K4	Wald ratio	1	-0.102562837	0.109135495	0.34733286	-0.316468407	0.111342734	0.902521437	0.728718033	1.117777942
eqtl-a-ENSG00000065613	nyjelL	RETINOPATHY	SLK	Inverse variance weighted	2	0.015058972	0.068137391	0.825085482	-0.118490315	0.148608258	1.015172929	0.888260418	1.160218394
eqtl-a-ENSG00000065615	nyjelL	RETINOPATHY	CYB5R4	Wald ratio	1	0.390754586	0.308439445	0.205199567	-0.213786726	0.995295899	1.478095724	0.807520589	2.705524786
eqtl-a-ENSG00000065618	nyjelL	RETINOPATHY	COL17A1	Wald ratio	1	0.090771716	0.060721048	0.13494131	-0.028241538	0.209784969	1.095019001	0.972153527	1.23341281
eqtl-a-ENSG00000065621	nyjelL	RETINOPATHY	GSTO2	Wald ratio	1	0.037768374	0.050406438	0.453690393	-0.061028244	0.136564993	1.038490664	0.940796667	1.146329378
eqtl-a-ENSG00000065675	nyjelL	RETINOPATHY	PRKCQ	MR Egger	3	0.068971371	0.189465266	0.777743203	-0.302380551	0.440323292	1.071405535	0.739056763	1.553209278
eqtl-a-ENSG00000065675	nyjelL	RETINOPATHY	PRKCQ	Weighted median	3	0.067533115	0.060461224	0.26400898	-0.050970884	0.186037114	1.069865687	0.950306339	1.204466962
eqtl-a-ENSG00000065675	nyjelL	RETINOPATHY	PRKCQ	Inverse variance weighted	3	0.066044968	0.060049152	0.27139815	-0.05165137	0.183741307	1.068274755	0.949659889	1.201704911
eqtl-a-ENSG00000065675	nyjelL	RETINOPATHY	PRKCQ	Simple mode	3	0.09111894	0.092069211	0.426642936	-0.089336714	0.271574595	1.095399285	0.914537584	1.312028739
eqtl-a-ENSG00000065675	nyjelL	RETINOPATHY	PRKCQ	Weighted mode	3	0.069439631	0.067585352	0.412233545	-0.06302766	0.201906921	1.071907349	0.938917503	1.223734099
eqtl-a-ENSG00000065833	nyjelL	RETINOPATHY	ME1	Wald ratio	1	0.192213029	0.136591536	0.159365011	-0.075506381	0.459932439	1.211928665	0.927273813	1.583966968
eqtl-a-ENSG00000065882	nyjelL	RETINOPATHY	TBC1D1	MR Egger	4	-0.110191131	0.076530628	0.28657521	-0.260191162	0.039808901	0.89566293	0.770904204	1.040611895
eqtl-a-ENSG00000065882	nyjelL	RETINOPATHY	TBC1D1	Weighted median	4	-0.04656313	0.046397755	0.315588676	-0.137502729	0.04437647	0.954504301	0.871531972	1.045375833
eqtl-a-ENSG00000065882	nyjelL	RETINOPATHY	TBC1D1	Inverse variance weighted	4	-0.02272617	0.04343009	0.600778251	-0.107849147	0.062396806	0.977530124	0.897763017	1.064384615
eqtl-a-ENSG00000065882	nyjelL	RETINOPATHY	TBC1D1	Simple mode	4	-0.032367586	0.071818546	0.682796584	-0.173131935	0.108396763	0.968150638	0.841026646	1.114489846
eqtl-a-ENSG00000065882	nyjelL	RETINOPATHY	TBC1D1	Weighted mode	4	-0.045211874	0.048530422	0.420254601	-0.140331501	0.049907753	0.955794952	0.86907009	1.051174124
eqtl-a-ENSG00000065883	nyjelL	RETINOPATHY	CDK13	Inverse variance weighted	2	0.052542723	0.067117667	0.433718199	-0.079007904	0.184093351	1.053947589	0.924032621	1.202128038
eqtl-a-ENSG00000065989	nyjelL	RETINOPATHY	PDE4A	Inverse variance weighted	2	-0.02268813	0.061022511	0.710042244	-0.142292251	0.096915991	0.97756731	0.867367731	1.101767811
eqtl-a-ENSG00000066032	nyjelL	RETINOPATHY	CTNNA2	Wald ratio	1	-0.035890434	0.064677276	0.578952342	-0.162657896	0.090877027	0.964745991	0.849881887	1.095134325
eqtl-a-ENSG00000066056	nyjelL	RETINOPATHY	TIE1	Wald ratio	1	0.057234521	0.206109893	0.781250843	-0.34674087	0.461209911	1.058904116	0.706988507	1.585991733
eqtl-a-ENSG00000066230	nyjelL	RETINOPATHY	SLC9A3	Wald ratio	1	0.000894956	0.027272148	0.973821513	-0.052558454	0.054348366	1.000895357	0.948798859	1.055852361
eqtl-a-ENSG00000066294	nyjelL	RETINOPATHY	CD84	MR Egger	3	-0.025776831	0.069030888	0.772487331	-0.161077371	0.109523708	0.974552555	0.851226208	1.115746523
eqtl-a-ENSG00000066294	nyjelL	RETINOPATHY	CD84	Weighted median	3	-0.036108321	0.038276914	0.345504655	-0.111131071	0.03891443	0.964535809	0.894821456	1.039681514
eqtl-a-ENSG00000066294	nyjelL	RETINOPATHY	CD84	Inverse variance weighted	3	-0.023927468	0.036403504	0.510997841	-0.095278337	0.047423401	0.976356524	0.909119857	1.048565878
eqtl-a-ENSG00000066294	nyjelL	RETINOPATHY	CD84	Simple mode	3	-0.030681749	0.063114334	0.674923976	-0.154385845	0.093022346	0.969784158	0.856941311	1.09748626
eqtl-a-ENSG00000066294	nyjelL	RETINOPATHY	CD84	Weighted mode	3	-0.041261592	0.039993233	0.410635059	-0.11964833	0.037125145	0.959578079	0.887232395	1.037822891
eqtl-a-ENSG00000066382	nyjelL	RETINOPATHY	MPPED2	Inverse variance weighted	2	0.072870926	0.058355055	0.211756201	-0.041504981	0.187246833	1.075591697	0.959344557	1.20592491
eqtl-a-ENSG00000066468	nyjelL	RETINOPATHY	FGFR2	Inverse variance weighted	2	0.026763177	0.033761883	0.427950337	-0.039410113	0.092936468	1.027124528	0.961356363	1.097392014
eqtl-a-ENSG00000066926	nyjelL	RETINOPATHY	FECH	MR Egger	4	-0.093469105	0.085523175	0.388514566	-0.261094529	0.074156318	0.910766155	0.770208109	1.076975143
eqtl-a-ENSG00000066926	nyjelL	RETINOPATHY	FECH	Weighted median	4	0.016468333	0.024434469	0.500324304	-0.031423226	0.064359892	1.016604683	0.969065352	1.066476146
eqtl-a-ENSG00000066926	nyjelL	RETINOPATHY	FECH	Inverse variance weighted	4	0.021124195	0.024098666	0.380719631	-0.026109191	0.06835758	1.02134889	0.974228707	1.070748118
eqtl-a-ENSG00000066926	nyjelL	RETINOPATHY	FECH	Simple mode	4	0.081666135	0.093629349	0.44727512	-0.10184739	0.265179659	1.085093474	0.903167374	1.30366517
eqtl-a-ENSG00000066926	nyjelL	RETINOPATHY	FECH	Weighted mode	4	0.013870106	0.023637648	0.598584727	-0.032459685	0.060199897	1.013966742	0.968061476	1.062048825
eqtl-a-ENSG00000067182	nyjelL	RETINOPATHY	TNFRSF1A	Wald ratio	1	-0.046797103	0.040153767	0.243837945	-0.125498487	0.031904281	0.954280999	0.882057099	1.032418678
eqtl-a-ENSG00000067606	nyjelL	RETINOPATHY	PRKCZ	Wald ratio	1	0.101381185	0.149171964	0.496741132	-0.190995864	0.393758234	1.106698418	0.826136005	1.482542078
eqtl-a-ENSG00000068024	nyjelL	RETINOPATHY	HDAC4	Inverse variance weighted	2	-0.027097713	0.032989115	0.411410628	-0.091756378	0.037560952	0.973266136	0.912327385	1.03827528
eqtl-a-ENSG00000068654	nyjelL	RETINOPATHY	POLR1A	Wald ratio	1	0.046140189	0.063815491	0.469664583	-0.078938173	0.171218552	1.04722121	0.924097057	1.186750087
eqtl-a-ENSG00000068878	nyjelL	RETINOPATHY	PSME4	Inverse variance weighted	2	0.07800215	0.04895687	0.111096716	-0.017953316	0.173957616	1.081124983	0.982206884	1.190005128
eqtl-a-ENSG00000068903	nyjelL	RETINOPATHY	SIRT2	Wald ratio	1	0.063117385	0.131299404	0.630720195	-0.194229447	0.320464217	1.065151865	0.82346894	1.377767199
eqtl-a-ENSG00000069020	nyjelL	RETINOPATHY	MAST4	Wald ratio	1	0.083786401	0.180691684	0.642864016	-0.270369299	0.437942102	1.087396602	0.763097631	1.549515191
eqtl-a-ENSG00000069329	nyjelL	RETINOPATHY	VPS35	Wald ratio	1	0.13667201	0.088687053	0.123302348	-0.037154614	0.310498635	1.146452062	0.963527149	1.364105135
eqtl-a-ENSG00000069399	nyjelL	RETINOPATHY	BCL3	Wald ratio	1	-0.00665769	0.208573648	0.974535777	-0.41546204	0.402146661	0.993364424	0.660035247	1.495030579
eqtl-a-ENSG00000069667	nyjelL	RETINOPATHY	RORA	Inverse variance weighted	2	0.0359199	0.1010703	0.722293542	-0.162177888	0.234017687	1.036572813	0.850289935	1.263666842
eqtl-a-ENSG00000069696	nyjelL	RETINOPATHY	DRD4	Wald ratio	1	0.068627937	0.098734184	0.487006561	-0.124891063	0.262146937	1.071037641	0.882593044	1.299717505
eqtl-a-ENSG00000069702	nyjelL	RETINOPATHY	TGFBR3	Wald ratio	1	-0.171401833	0.1531193	0.262969284	-0.471515662	0.128711995	0.842482968	0.624055693	1.137362511
eqtl-a-ENSG00000069849	nyjelL	RETINOPATHY	ATP1B3	Inverse variance weighted	2	-0.120557504	0.161594612	0.455637794	-0.437282943	0.196167935	0.886426113	0.645788684	1.21673122
eqtl-a-ENSG00000069869	nyjelL	RETINOPATHY	NEDD4	MR Egger	5	-0.051334257	0.064779857	0.485985615	-0.178302776	0.075634262	0.949961087	0.836689056	1.078568029
eqtl-a-ENSG00000069869	nyjelL	RETINOPATHY	NEDD4	Weighted median	5	-0.042423319	0.029667266	0.152725446	-0.10057116	0.015724522	0.958463959	0.904320758	1.015848803
eqtl-a-ENSG00000069869	nyjelL	RETINOPATHY	NEDD4	Inverse variance weighted	5	-0.039282842	0.027236356	0.149219362	-0.0926661	0.014100416	0.961478724	0.911497798	1.014200296
eqtl-a-ENSG00000069869	nyjelL	RETINOPATHY	NEDD4	Simple mode	5	-0.029098793	0.047115844	0.570263624	-0.121445846	0.06324826	0.9713205	0.885639013	1.065291276
eqtl-a-ENSG00000069869	nyjelL	RETINOPATHY	NEDD4	Weighted mode	5	-0.040802718	0.030247647	0.248657724	-0.100088106	0.01848267	0.960018506	0.9047577	1.018654532
eqtl-a-ENSG00000069956	nyjelL	RETINOPATHY	MAPK6	Wald ratio	1	-0.308973485	0.246566723	0.210168246	-0.792244262	0.174297291	0.734200237	0.452827391	1.190409411
eqtl-a-ENSG00000069974	nyjelL	RETINOPATHY	RAB27A	Inverse variance weighted	2	-0.086187411	0.076299805	0.258649499	-0.235735029	0.063360207	0.91742228	0.789989971	1.065410538
eqtl-a-ENSG00000070019	nyjelL	RETINOPATHY	GUCY2C	MR Egger	3	0.050514606	0.766135872	0.958085612	-1.451111703	1.552140914	1.051812226	0.234309661	4.721567839
eqtl-a-ENSG00000070019	nyjelL	RETINOPATHY	GUCY2C	Weighted median	3	-0.001507588	0.04757298	0.974719271	-0.094750629	0.091735454	0.998493548	0.909599734	1.096074821
eqtl-a-ENSG00000070019	nyjelL	RETINOPATHY	GUCY2C	Inverse variance weighted	3	-0.00827734	0.048353306	0.864078635	-0.103049821	0.08649514	0.991756823	0.90208203	1.090346069
eqtl-a-ENSG00000070019	nyjelL	RETINOPATHY	GUCY2C	Simple mode	3	0.014514867	0.094961664	0.892544703	-0.171609995	0.200639728	1.014620719	0.842307613	1.222184374
eqtl-a-ENSG00000070019	nyjelL	RETINOPATHY	GUCY2C	Weighted mode	3	-0.001414989	0.04702014	0.978725666	-0.093574463	0.090744484	0.998586011	0.910670204	1.094989182
eqtl-a-ENSG00000070081	nyjelL	RETINOPATHY	NUCB2	Inverse variance weighted	2	0.013063188	0.034842316	0.707717681	-0.055227751	0.081354128	1.013148884	0.946269609	1.08475497
eqtl-a-ENSG00000070404	nyjelL	RETINOPATHY	FSTL3	Inverse variance weighted	2	-0.020540537	0.078295244	0.793053785	-0.173999216	0.132918142	0.979668983	0.840297556	1.1421565
eqtl-a-ENSG00000070501	nyjelL	RETINOPATHY	POLB	Wald ratio	1	-0.026892947	0.053036927	0.612112156	-0.130845324	0.07705943	0.973465448	0.877353469	1.080106266
eqtl-a-ENSG00000070610	nyjelL	RETINOPATHY	GBA2	MR Egger	5	0.092835845	0.144428566	0.566117076	-0.190244144	0.375915834	1.097281596	0.826757261	1.456324555
eqtl-a-ENSG00000070610	nyjelL	RETINOPATHY	GBA2	Weighted median	5	-0.007826837	0.036410016	0.82979551	-0.079190467	0.063536794	0.992203713	0.923863942	1.065598692
eqtl-a-ENSG00000070610	nyjelL	RETINOPATHY	GBA2	Inverse variance weighted	5	-0.010421313	0.03525908	0.767563106	-0.079529109	0.058686483	0.989632801	0.923551136	1.060442722
eqtl-a-ENSG00000070610	nyjelL	RETINOPATHY	GBA2	Simple mode	5	-0.125648889	0.09719044	0.265694807	-0.31614215	0.064844373	0.881924446	0.728955821	1.066992958
eqtl-a-ENSG00000070610	nyjelL	RETINOPATHY	GBA2	Weighted mode	5	-0.008416846	0.035751307	0.825438921	-0.078489408	0.061655716	0.991618477	0.924511852	1.063596103
eqtl-a-ENSG00000070669	nyjelL	RETINOPATHY	ASNS	MR Egger	3	-0.039883988	0.050786212	0.576181699	-0.139424963	0.059656987	0.960900909	0.869858292	1.061472385
eqtl-a-ENSG00000070669	nyjelL	RETINOPATHY	ASNS	Weighted median	3	-0.010535459	0.02642991	0.690174108	-0.062338083	0.041267165	0.989519844	0.939565182	1.042130489
eqtl-a-ENSG00000070669	nyjelL	RETINOPATHY	ASNS	Inverse variance weighted	3	-0.006626142	0.024773502	0.789108142	-0.055182207	0.041929923	0.993395763	0.946312708	1.042821398
eqtl-a-ENSG00000070669	nyjelL	RETINOPATHY	ASNS	Simple mode	3	-0.012614896	0.032882071	0.738187558	-0.077063756	0.051833964	0.987464338	0.925830824	1.053200858
eqtl-a-ENSG00000070669	nyjelL	RETINOPATHY	ASNS	Weighted mode	3	-0.011083685	0.028628959	0.735959202	-0.067196445	0.045029075	0.988977513	0.935011505	1.046058273
eqtl-a-ENSG00000070756	nyjelL	RETINOPATHY	PABPC1	Wald ratio	1	-0.018054837	0.105760514	0.864448383	-0.225345445	0.189235771	0.982107175	0.798240423	1.208325807
eqtl-a-ENSG00000070759	nyjelL	RETINOPATHY	TESK2	MR Egger	3	0.092693369	0.154760045	0.65645048	-0.210636319	0.396023057	1.097125271	0.81006862	1.485903577
eqtl-a-ENSG00000070759	nyjelL	RETINOPATHY	TESK2	Weighted median	3	0.020855967	0.039634639	0.598745403	-0.056827926	0.098539859	1.021074972	0.944756624	1.10355839
eqtl-a-ENSG00000070759	nyjelL	RETINOPATHY	TESK2	Inverse variance weighted	3	0.020729172	0.038411625	0.589432346	-0.054557612	0.096015956	1.020945513	0.946903954	1.100776628
eqtl-a-ENSG00000070759	nyjelL	RETINOPATHY	TESK2	Simple mode	3	-0.055399173	0.079463986	0.557839974	-0.211148586	0.10035024	0.946107412	0.809653755	1.105558061
eqtl-a-ENSG00000070759	nyjelL	RETINOPATHY	TESK2	Weighted mode	3	0.025683804	0.038519059	0.573538375	-0.049813553	0.10118116	1.026016475	0.951406795	1.106477073
eqtl-a-ENSG00000070831	nyjelL	RETINOPATHY	CDC42	Inverse variance weighted	2	-0.017016625	0.033232989	0.608622914	-0.082153284	0.048120035	0.98312734	0.921130753	1.0492966
eqtl-a-ENSG00000070915	nyjelL	RETINOPATHY	SLC12A3	Inverse variance weighted	2	-0.057918076	0.119741726	0.628604701	-0.292611859	0.176775706	0.943727258	0.746311759	1.193363399
eqtl-a-ENSG00000070950	nyjelL	RETINOPATHY	RAD18	Inverse variance weighted	2	-0.117737373	0.095572436	0.217979841	-0.305059347	0.069584602	0.888929479	0.737079629	1.072062756
eqtl-a-ENSG00000071054	nyjelL	RETINOPATHY	MAP4K4	Wald ratio	1	-0.240147626	0.205551966	0.242683296	-0.64302948	0.162734228	0.786511743	0.525697419	1.176723908
eqtl-a-ENSG00000071073	nyjelL	RETINOPATHY	MGAT4A	Wald ratio	1	-0.169034566	0.087371571	0.053031634	-0.340282845	0.002213713	0.844479712	0.711569031	1.002216165
eqtl-a-ENSG00000071082	nyjelL	RETINOPATHY	RPL31	Wald ratio	1	-0.016695826	0.043307284	0.69985216	-0.101578103	0.068186451	0.983442777	0.903410617	1.070564898
eqtl-a-ENSG00000071127	nyjelL	RETINOPATHY	WDR1	Wald ratio	1	0.030600206	0.05411997	0.571791985	-0.075474936	0.136675348	1.031073205	0.927302973	1.146455889
eqtl-a-ENSG00000071242	nyjelL	RETINOPATHY	RPS6KA2	MR Egger	4	0.068103907	0.082318177	0.495051322	-0.093239721	0.229447534	1.070476532	0.910975095	1.257904868
eqtl-a-ENSG00000071242	nyjelL	RETINOPATHY	RPS6KA2	Weighted median	4	0.013658655	0.034049066	0.688312462	-0.053077515	0.080394824	1.01375236	0.948306502	1.08371486
eqtl-a-ENSG00000071242	nyjelL	RETINOPATHY	RPS6KA2	Inverse variance weighted	4	0.008939047	0.037842567	0.813264505	-0.065232384	0.083110479	1.00897912	0.936849729	1.086661855
eqtl-a-ENSG00000071242	nyjelL	RETINOPATHY	RPS6KA2	Simple mode	4	0.017868379	0.058975548	0.781700008	-0.097723695	0.133460453	1.018028974	0.90689945	1.142776072
eqtl-a-ENSG00000071242	nyjelL	RETINOPATHY	RPS6KA2	Weighted mode	4	0.017868379	0.038730315	0.675938141	-0.058043038	0.093779796	1.018028974	0.943609336	1.098317865
eqtl-a-ENSG00000071246	nyjelL	RETINOPATHY	VASH1	MR Egger	12	-0.007306657	0.026806709	0.79073066	-0.059847807	0.045234493	0.992719971	0.941907874	1.046273174
eqtl-a-ENSG00000071246	nyjelL	RETINOPATHY	VASH1	Weighted median	12	-0.017897914	0.017595922	0.309076056	-0.052385921	0.016590092	0.982261302	0.948962572	1.016728472
eqtl-a-ENSG00000071246	nyjelL	RETINOPATHY	VASH1	Inverse variance weighted	12	-0.012906863	0.014277204	0.365985335	-0.040890182	0.015076456	0.987176073	0.959934542	1.015190679
eqtl-a-ENSG00000071246	nyjelL	RETINOPATHY	VASH1	Simple mode	12	-0.017390445	0.023788986	0.480043698	-0.064016858	0.029235969	0.982759896	0.937989187	1.029667535
eqtl-a-ENSG00000071246	nyjelL	RETINOPATHY	VASH1	Weighted mode	12	-0.012536546	0.01780183	0.495929493	-0.047428132	0.022355041	0.98754171	0.95367901	1.022606787
eqtl-a-ENSG00000071282	nyjelL	RETINOPATHY	LMCD1	Inverse variance weighted	2	0.06505586	0.046905625	0.165456336	-0.026879164	0.156990884	1.067218637	0.973478865	1.169984948
eqtl-a-ENSG00000071564	nyjelL	RETINOPATHY	TCF3	Wald ratio	1	0.003305148	0.147761693	0.982154327	-0.286307771	0.292918067	1.003310616	0.751031435	1.340332968
eqtl-a-ENSG00000071575	nyjelL	RETINOPATHY	TRIB2	Wald ratio	1	0.018852205	0.04502551	0.675435007	-0.069397794	0.107102204	1.01903103	0.932955482	1.113048007
eqtl-a-ENSG00000071909	nyjelL	RETINOPATHY	MYO3B	MR Egger	3	-0.100002249	0.196130946	0.699823403	-0.484418902	0.284414404	0.904835383	0.616055081	1.328983553
eqtl-a-ENSG00000071909	nyjelL	RETINOPATHY	MYO3B	Weighted median	3	0.039653495	0.068665145	0.563607903	-0.09493019	0.17423718	1.04045019	0.90943642	1.190337856
eqtl-a-ENSG00000071909	nyjelL	RETINOPATHY	MYO3B	Inverse variance weighted	3	0.036667732	0.063084364	0.561072559	-0.086977621	0.160313084	1.037348286	0.91669761	1.173878337
eqtl-a-ENSG00000071909	nyjelL	RETINOPATHY	MYO3B	Simple mode	3	0.086136689	0.102519882	0.489233986	-0.11480228	0.287075658	1.089955303	0.891542402	1.332525026
eqtl-a-ENSG00000071909	nyjelL	RETINOPATHY	MYO3B	Weighted mode	3	-0.014611435	0.083243545	0.876829215	-0.177768782	0.148545913	0.985494794	0.837135962	1.160146062
eqtl-a-ENSG00000072110	nyjelL	RETINOPATHY	ACTN1	Inverse variance weighted	2	0.175337718	0.076966934	0.022721127	0.024482527	0.32619291	1.19164859	1.024784685	1.385682655
eqtl-a-ENSG00000072195	nyjelL	RETINOPATHY	SPEG	Wald ratio	1	0.015229257	0.078400536	0.845980609	-0.138435794	0.168894307	1.015345813	0.870719155	1.183994992
eqtl-a-ENSG00000072210	nyjelL	RETINOPATHY	ALDH3A2	Wald ratio	1	-0.026856155	0.05921196	0.65014581	-0.142911597	0.089199287	0.973501265	0.866830696	1.093298515
eqtl-a-ENSG00000072274	nyjelL	RETINOPATHY	TFRC	Inverse variance weighted	2	0.004521895	0.039526926	0.908920427	-0.07295088	0.081994669	1.004532134	0.929646493	1.085450024
eqtl-a-ENSG00000072310	nyjelL	RETINOPATHY	SREBF1	Inverse variance weighted	2	0.008005309	0.040444957	0.843099079	-0.071266807	0.087277426	1.008037437	0.931213405	1.091199364
eqtl-a-ENSG00000072401	nyjelL	RETINOPATHY	UBE2D1	MR Egger	4	0.504170495	0.755464323	0.573233194	-0.976539578	1.984880568	1.655611612	0.376612083	7.278178085
eqtl-a-ENSG00000072401	nyjelL	RETINOPATHY	UBE2D1	Weighted median	4	-0.00819528	0.028473796	0.77348582	-0.06400392	0.04761336	0.99183821	0.938001323	1.048765082
eqtl-a-ENSG00000072401	nyjelL	RETINOPATHY	UBE2D1	Inverse variance weighted	4	-0.003358968	0.027772986	0.903735606	-0.05779402	0.051076083	0.996646667	0.94384434	1.05240296
eqtl-a-ENSG00000072401	nyjelL	RETINOPATHY	UBE2D1	Simple mode	4	-0.001573303	0.040248434	0.971274648	-0.080460233	0.077313627	0.998427934	0.922691596	1.08038086
eqtl-a-ENSG00000072401	nyjelL	RETINOPATHY	UBE2D1	Weighted mode	4	-0.007905228	0.030248055	0.810740229	-0.067191417	0.05138096	0.992125936	0.935016206	1.052723863
eqtl-a-ENSG00000072518	nyjelL	RETINOPATHY	MARK2	Inverse variance weighted	2	-0.186107712	0.121528314	0.125672086	-0.424303207	0.052087784	0.83018417	0.654225486	1.053468216
eqtl-a-ENSG00000072694	nyjelL	RETINOPATHY	FCGR2B	Inverse variance weighted	2	-0.010630446	0.023797432	0.655087661	-0.057273413	0.036012522	0.989425858	0.94433584	1.036668827
eqtl-a-ENSG00000072778	nyjelL	RETINOPATHY	ACADVL	Inverse variance weighted	2	0.034429385	0.061326979	0.57452023	-0.085771494	0.154630263	1.035028937	0.917803931	1.167226314
eqtl-a-ENSG00000072786	nyjelL	RETINOPATHY	STK10	MR Egger	3	-0.068943355	0.186847379	0.77496486	-0.435164218	0.297277508	0.93337955	0.647158383	1.346188826
eqtl-a-ENSG00000072786	nyjelL	RETINOPATHY	STK10	Weighted median	3	-0.018234588	0.04844419	0.706616554	-0.1131852	0.076716024	0.981930656	0.892985264	1.079735414
eqtl-a-ENSG00000072786	nyjelL	RETINOPATHY	STK10	Inverse variance weighted	3	-0.000207505	0.05220069	0.996828301	-0.102520858	0.102105848	0.999792516	0.902559324	1.107500692
eqtl-a-ENSG00000072786	nyjelL	RETINOPATHY	STK10	Simple mode	3	-0.014347423	0.061031249	0.836021157	-0.13396867	0.105273824	0.985755011	0.874617466	1.111014792
eqtl-a-ENSG00000072786	nyjelL	RETINOPATHY	STK10	Weighted mode	3	-0.022069162	0.048819231	0.695523399	-0.117754855	0.073616532	0.978172581	0.888913939	1.076393963
eqtl-a-ENSG00000072832	nyjelL	RETINOPATHY	CRMP1	Wald ratio	1	0.014708146	0.10663817	0.890299129	-0.194302667	0.223718959	1.014816843	0.823408648	1.250719466
eqtl-a-ENSG00000072840	nyjelL	RETINOPATHY	EVC	Wald ratio	1	0.129817861	0.17119449	0.448267635	-0.20572334	0.465359062	1.138620977	0.814058263	1.592585923
eqtl-a-ENSG00000073008	nyjelL	RETINOPATHY	PVR	Inverse variance weighted	2	0.022778942	0.074139138	0.758656258	-0.122533769	0.168091652	1.023040363	0.88467603	1.183045034
eqtl-a-ENSG00000073050	nyjelL	RETINOPATHY	XRCC1	Wald ratio	1	-0.107379292	0.063493935	0.090803574	-0.231827405	0.01706882	0.898184934	0.793082994	1.017215325
eqtl-a-ENSG00000073060	nyjelL	RETINOPATHY	SCARB1	MR Egger	3	0.036878325	0.079328052	0.722967196	-0.118604657	0.192361306	1.037566767	0.888158859	1.21210838
eqtl-a-ENSG00000073060	nyjelL	RETINOPATHY	SCARB1	Weighted median	3	0.02902888	0.033796356	0.390376259	-0.037211977	0.095269738	1.029454325	0.96347188	1.099955515
eqtl-a-ENSG00000073060	nyjelL	RETINOPATHY	SCARB1	Inverse variance weighted	3	0.028922262	0.033242119	0.384273797	-0.036232291	0.094076815	1.029344572	0.964416242	1.098644135
eqtl-a-ENSG00000073060	nyjelL	RETINOPATHY	SCARB1	Simple mode	3	0.021026716	0.044218874	0.681294133	-0.065642278	0.10769571	1.021249335	0.936465799	1.113708803
eqtl-a-ENSG00000073060	nyjelL	RETINOPATHY	SCARB1	Weighted mode	3	0.026609788	0.036917136	0.545899503	-0.045747799	0.098967376	1.02696699	0.955282855	1.104030281
eqtl-a-ENSG00000073150	nyjelL	RETINOPATHY	PANX2	Inverse variance weighted	2	-0.06235893	0.041432168	0.132302249	-0.143565978	0.018848118	0.939545595	0.866263644	1.019026865
eqtl-a-ENSG00000073417	nyjelL	RETINOPATHY	PDE8A	Inverse variance weighted	2	0.101177056	0.072677982	0.163883632	-0.041271789	0.2436259	1.106472532	0.959568295	1.27586694
eqtl-a-ENSG00000073614	nyjelL	RETINOPATHY	KDM5A	Inverse variance weighted	2	-0.05285888	0.037038649	0.153543104	-0.125454633	0.019736872	0.948513857	0.882095781	1.019932932
eqtl-a-ENSG00000073737	nyjelL	RETINOPATHY	DHRS9	MR Egger	3	-0.009486634	0.073795968	0.918607523	-0.154126732	0.135153464	0.990558222	0.857163384	1.144712443
eqtl-a-ENSG00000073737	nyjelL	RETINOPATHY	DHRS9	Weighted median	3	0.031140168	0.03174906	0.326680664	-0.03108799	0.093368325	1.031630095	0.969390273	1.097866032
eqtl-a-ENSG00000073737	nyjelL	RETINOPATHY	DHRS9	Inverse variance weighted	3	0.035566314	0.030650326	0.245890298	-0.024508326	0.095640954	1.036206361	0.975789565	1.100363912
eqtl-a-ENSG00000073737	nyjelL	RETINOPATHY	DHRS9	Simple mode	3	0.031431993	0.039430495	0.508964888	-0.045851776	0.108715763	1.031931195	0.955183533	1.114845425
eqtl-a-ENSG00000073737	nyjelL	RETINOPATHY	DHRS9	Weighted mode	3	0.030548605	0.031449474	0.433834084	-0.031092364	0.092189573	1.031020001	0.969386033	1.096572683
eqtl-a-ENSG00000073756	nyjelL	RETINOPATHY	PTGS2	Inverse variance weighted	2	0.010386642	0.044820221	0.816739893	-0.077460991	0.098234275	1.01044077	0.925463125	1.103221211
eqtl-a-ENSG00000073792	nyjelL	RETINOPATHY	IGF2BP2	Wald ratio	1	0.19059338	0.312894855	0.542438831	-0.422680535	0.803867295	1.209967355	0.655287941	2.234164416
eqtl-a-ENSG00000073803	nyjelL	RETINOPATHY	MAP3K13	Wald ratio	1	-0.109713529	0.075768051	0.147611918	-0.258218909	0.038791852	0.896090803	0.772426122	1.03955408
eqtl-a-ENSG00000073849	nyjelL	RETINOPATHY	ST6GAL1	MR Egger	3	-0.073827084	0.175917352	0.747041228	-0.418625094	0.270970926	0.92883229	0.657950819	1.311236948
eqtl-a-ENSG00000073849	nyjelL	RETINOPATHY	ST6GAL1	Weighted median	3	0.045827416	0.042996402	0.286494602	-0.038445532	0.130100364	1.046893718	0.962284117	1.138942686
eqtl-a-ENSG00000073849	nyjelL	RETINOPATHY	ST6GAL1	Inverse variance weighted	3	-0.000207568	0.049224322	0.996635513	-0.096687239	0.096272103	0.999792454	0.907839899	1.101058625
eqtl-a-ENSG00000073849	nyjelL	RETINOPATHY	ST6GAL1	Simple mode	3	0.071961938	0.079505513	0.460936937	-0.083868867	0.227792743	1.074614441	0.919551832	1.25582502
eqtl-a-ENSG00000073849	nyjelL	RETINOPATHY	ST6GAL1	Weighted mode	3	-0.067140053	0.050394782	0.314292223	-0.165913825	0.031633719	0.935064234	0.847119232	1.032139383
eqtl-a-ENSG00000073921	nyjelL	RETINOPATHY	PICALM	Wald ratio	1	0.041364215	0.069756057	0.55319196	-0.095357656	0.178086086	1.042231633	0.90904775	1.194928183
eqtl-a-ENSG00000074054	nyjelL	RETINOPATHY	CLASP1	MR Egger	3	-0.853051494	0.888670505	0.513017351	-2.594845683	0.888742695	0.426112666	0.074657396	2.432069873
eqtl-a-ENSG00000074054	nyjelL	RETINOPATHY	CLASP1	Weighted median	3	0.039365468	0.117396143	0.73738247	-0.190730974	0.269461909	1.040150555	0.826354869	1.30925976
eqtl-a-ENSG00000074054	nyjelL	RETINOPATHY	CLASP1	Inverse variance weighted	3	0.050094622	0.102380283	0.624629671	-0.150570733	0.250759976	1.051370574	0.860216882	1.285001616
eqtl-a-ENSG00000074054	nyjelL	RETINOPATHY	CLASP1	Simple mode	3	-0.099551312	0.170369245	0.618130935	-0.433475032	0.234372408	0.905243499	0.648252478	1.264115171
eqtl-a-ENSG00000074054	nyjelL	RETINOPATHY	CLASP1	Weighted mode	3	-0.067168132	0.161729888	0.718229965	-0.384158714	0.249822449	0.935037978	0.681023331	1.283797457
eqtl-a-ENSG00000074319	nyjelL	RETINOPATHY	TSG101	Wald ratio	1	-0.019419768	0.132100026	0.88312566	-0.278335818	0.239496282	0.980767581	0.75704255	1.27060896
eqtl-a-ENSG00000074370	nyjelL	RETINOPATHY	ATP2A3	Inverse variance weighted	2	0.04947796	0.072787272	0.496655705	-0.093185092	0.192141012	1.050722434	0.911024861	1.211841389
eqtl-a-ENSG00000074416	nyjelL	RETINOPATHY	MGLL	Wald ratio	1	0.033624656	0.079879097	0.673795703	-0.122938373	0.190187686	1.034196355	0.884318158	1.209476578
eqtl-a-ENSG00000074590	nyjelL	RETINOPATHY	NUAK1	Inverse variance weighted	2	-0.062470525	0.045543956	0.170171346	-0.15173668	0.02679563	0.939440752	0.8592145	1.027157861
eqtl-a-ENSG00000074603	nyjelL	RETINOPATHY	DPP8	Wald ratio	1	0.021430558	0.063818695	0.73701885	-0.103654083	0.146515199	1.021661842	0.9015371	1.157792528
eqtl-a-ENSG00000074621	nyjelL	RETINOPATHY	SLC24A1	Inverse variance weighted	2	-0.015854486	0.239323978	0.947181211	-0.484929484	0.453220512	0.984270535	0.615740615	1.573371095
eqtl-a-ENSG00000074695	nyjelL	RETINOPATHY	LMAN1	Wald ratio	1	0.000448126	0.033917082	0.989458335	-0.066029355	0.066925608	1.000448227	0.936103384	1.069215934
eqtl-a-ENSG00000074800	nyjelL	RETINOPATHY	ENO1	Inverse variance weighted	2	0.006834421	0.051724026	0.894879547	-0.09454467	0.108213512	1.006857829	0.909787094	1.114285633
eqtl-a-ENSG00000074803	nyjelL	RETINOPATHY	SLC12A1	Inverse variance weighted	2	-0.012001004	0.0174807	0.492379695	-0.046263176	0.022261167	0.988070721	0.954790651	1.022510796
eqtl-a-ENSG00000074935	nyjelL	RETINOPATHY	TUBE1	Wald ratio	1	-0.129762688	0.072181447	0.072219947	-0.271238324	0.011712948	0.878303838	0.762434768	1.011781813
eqtl-a-ENSG00000074966	nyjelL	RETINOPATHY	TXK	Inverse variance weighted	2	-0.019733198	0.030376674	0.515939782	-0.07927148	0.039805084	0.980460227	0.9237891	1.040607923
eqtl-a-ENSG00000075073	nyjelL	RETINOPATHY	TACR2	Wald ratio	1	-0.021955637	0.090976269	0.809296512	-0.200269124	0.156357849	0.978283633	0.818510443	1.169244541
eqtl-a-ENSG00000075142	nyjelL	RETINOPATHY	SRI	Wald ratio	1	-0.044101923	0.059421716	0.457975083	-0.160568486	0.07236464	0.956856427	0.851659495	1.075047278
eqtl-a-ENSG00000075213	nyjelL	RETINOPATHY	SEMA3A	MR Egger	3	0.140686202	0.125598733	0.463968211	-0.105487315	0.38685972	1.15106339	0.899885888	1.472349935
eqtl-a-ENSG00000075213	nyjelL	RETINOPATHY	SEMA3A	Weighted median	3	0.123353153	0.065856158	0.061058805	-0.005724917	0.252431223	1.131283867	0.994291439	1.287150967
eqtl-a-ENSG00000075213	nyjelL	RETINOPATHY	SEMA3A	Inverse variance weighted	3	0.127619254	0.063796971	0.045457436	0.002577192	0.252661316	1.136120347	1.002580516	1.287447166
eqtl-a-ENSG00000075213	nyjelL	RETINOPATHY	SEMA3A	Simple mode	3	0.11927142	0.083414679	0.289013569	-0.044221349	0.28276419	1.12667568	0.95674216	1.326792255
eqtl-a-ENSG00000075213	nyjelL	RETINOPATHY	SEMA3A	Weighted mode	3	0.122660404	0.074155156	0.239928745	-0.022683701	0.26800451	1.130500443	0.97757164	1.307353036
eqtl-a-ENSG00000075223	nyjelL	RETINOPATHY	SEMA3C	Inverse variance weighted	2	0.012400599	0.042475554	0.770327359	-0.070851487	0.095652684	1.012477805	0.931600237	1.100376819
eqtl-a-ENSG00000075239	nyjelL	RETINOPATHY	ACAT1	Inverse variance weighted	2	0.0243899	0.037707075	0.517744844	-0.049515967	0.098295768	1.024689767	0.951689962	1.103289055
eqtl-a-ENSG00000075275	nyjelL	RETINOPATHY	CELSR1	Inverse variance weighted	2	0.021665219	0.045210789	0.631793068	-0.066947928	0.110278366	1.021901614	0.9352439	1.116588847
eqtl-a-ENSG00000075413	nyjelL	RETINOPATHY	MARK3	MR Egger	3	-0.174971317	0.080395066	0.274195898	-0.332545645	-0.017396988	0.8394811	0.717095936	0.982753466
eqtl-a-ENSG00000075413	nyjelL	RETINOPATHY	MARK3	Weighted median	3	-0.045388407	0.033934735	0.181052771	-0.111900488	0.021123674	0.955626238	0.89413323	1.021348359
eqtl-a-ENSG00000075413	nyjelL	RETINOPATHY	MARK3	Inverse variance weighted	3	-0.035489384	0.045636717	0.436775493	-0.124937349	0.053958581	0.96513298	0.882552194	1.055440886
eqtl-a-ENSG00000075413	nyjelL	RETINOPATHY	MARK3	Simple mode	3	-0.042181934	0.04623855	0.457926908	-0.132809491	0.048445623	0.958695345	0.875631892	1.049638294
eqtl-a-ENSG00000075413	nyjelL	RETINOPATHY	MARK3	Weighted mode	3	-0.045946343	0.035974074	0.329756249	-0.116455529	0.024562842	0.955093208	0.890069678	1.024866994
eqtl-a-ENSG00000075415	nyjelL	RETINOPATHY	SLC25A3	Inverse variance weighted	2	-0.009196974	0.088233178	0.916982962	-0.182134002	0.163740055	0.990845189	0.833489643	1.177908084
eqtl-a-ENSG00000075618	nyjelL	RETINOPATHY	FSCN1	MR Egger	3	1.353866148	2.170398417	0.644940274	-2.900114748	5.607847045	3.872367776	0.055016907	272.5568034
eqtl-a-ENSG00000075618	nyjelL	RETINOPATHY	FSCN1	Weighted median	3	0.098320229	0.091077774	0.280356223	-0.080192207	0.276832666	1.103316043	0.922938934	1.318945648
eqtl-a-ENSG00000075618	nyjelL	RETINOPATHY	FSCN1	Inverse variance weighted	3	0.105558	0.085481459	0.21688102	-0.061985659	0.273101659	1.111330559	0.939896365	1.314033821
eqtl-a-ENSG00000075618	nyjelL	RETINOPATHY	FSCN1	Simple mode	3	0.222003566	0.151036026	0.279381411	-0.074027045	0.518034178	1.248575831	0.928646578	1.67872433
eqtl-a-ENSG00000075618	nyjelL	RETINOPATHY	FSCN1	Weighted mode	3	0.057743712	0.094613604	0.603767686	-0.127698952	0.243186376	1.059443438	0.880118297	1.275306288
eqtl-a-ENSG00000075624	nyjelL	RETINOPATHY	ACTB	Wald ratio	1	0.415049469	0.216006372	0.054672652	-0.00832302	0.838421958	1.514445657	0.991711521	2.312714535
eqtl-a-ENSG00000075643	nyjelL	RETINOPATHY	MOCOS	Wald ratio	1	0.150964518	0.078262681	0.053737515	-0.002430337	0.304359373	1.162955394	0.997572614	1.355756191
eqtl-a-ENSG00000075651	nyjelL	RETINOPATHY	PLD1	Inverse variance weighted	2	0.070783314	0.04682447	0.130616926	-0.020992648	0.162559276	1.073348621	0.979226164	1.176518056
eqtl-a-ENSG00000076242	nyjelL	RETINOPATHY	MLH1	Wald ratio	1	0.037308476	0.040222543	0.353640314	-0.041527708	0.11614466	1.038013174	0.959322754	1.123158337
eqtl-a-ENSG00000076258	nyjelL	RETINOPATHY	FMO4	Inverse variance weighted	2	0.013071605	0.04481099	0.770511922	-0.074757935	0.100901146	1.013157412	0.927968088	1.106167287
eqtl-a-ENSG00000076321	nyjelL	RETINOPATHY	KLHL20	Inverse variance weighted	2	-0.104584725	0.133071308	0.431908532	-0.365404488	0.156235038	0.900698482	0.693915913	1.169100954
eqtl-a-ENSG00000076351	nyjelL	RETINOPATHY	SLC46A1	Wald ratio	1	-0.090717582	0.167178045	0.587377333	-0.41838655	0.236951386	0.9132756	0.658107788	1.267379504
eqtl-a-ENSG00000076555	nyjelL	RETINOPATHY	ACACB	Inverse variance weighted	2	0.012661715	0.023399354	0.588429111	-0.03320102	0.058524449	1.012742214	0.967344085	1.060270908
eqtl-a-ENSG00000076662	nyjelL	RETINOPATHY	ICAM3	Inverse variance weighted	2	-0.002569158	0.034608089	0.940822781	-0.070401013	0.065262696	0.997434139	0.932019993	1.0674394
eqtl-a-ENSG00000076685	nyjelL	RETINOPATHY	NT5C2	Inverse variance weighted	2	0.017532609	0.039298316	0.655495047	-0.059492091	0.09455731	1.017687208	0.942242986	1.099172154
eqtl-a-ENSG00000076944	nyjelL	RETINOPATHY	STXBP2	Inverse variance weighted	2	0.048527102	0.050951209	0.340882515	-0.051337268	0.148391472	1.049723821	0.949958226	1.159966902
eqtl-a-ENSG00000077092	nyjelL	RETINOPATHY	RARB	Wald ratio	1	0.055545852	0.160477434	0.729245966	-0.258989919	0.370081623	1.057117487	0.771830804	1.447852788
eqtl-a-ENSG00000077097	nyjelL	RETINOPATHY	TOP2B	Wald ratio	1	-0.031485204	0.078671152	0.688999769	-0.185680662	0.122710254	0.969005294	0.830538775	1.130556799
eqtl-a-ENSG00000077238	nyjelL	RETINOPATHY	IL4R	Inverse variance weighted	2	0.069287098	0.042128704	0.100041397	-0.013285162	0.151859357	1.07174386	0.986802697	1.163996517
eqtl-a-ENSG00000077420	nyjelL	RETINOPATHY	APBB1IP	MR Egger	3	0.020139169	0.121636406	0.895543367	-0.218268186	0.258546524	1.02034333	0.803909815	1.295046399
eqtl-a-ENSG00000077420	nyjelL	RETINOPATHY	APBB1IP	Weighted median	3	0.061534405	0.034249867	0.07239407	-0.005595334	0.128664144	1.063467084	0.994420291	1.137308088
eqtl-a-ENSG00000077420	nyjelL	RETINOPATHY	APBB1IP	Inverse variance weighted	3	0.057830502	0.034166118	0.090526444	-0.009135089	0.124796093	1.059535391	0.990906509	1.132917419
eqtl-a-ENSG00000077420	nyjelL	RETINOPATHY	APBB1IP	Simple mode	3	0.08222768	0.054706339	0.27169255	-0.024996745	0.189452105	1.085702975	0.975313087	1.208587237
eqtl-a-ENSG00000077420	nyjelL	RETINOPATHY	APBB1IP	Weighted mode	3	0.060940431	0.034508403	0.219443108	-0.006696039	0.128576902	1.062835601	0.99332633	1.137208871
eqtl-a-ENSG00000077463	nyjelL	RETINOPATHY	SIRT6	Wald ratio	1	0.056903524	0.091628481	0.534583555	-0.122688298	0.236495347	1.058553681	0.884539332	1.266801662
eqtl-a-ENSG00000077514	nyjelL	RETINOPATHY	POLD3	Wald ratio	1	-0.065748527	0.09836582	0.503873025	-0.258545535	0.127048481	0.936366306	0.772173869	1.135472066
eqtl-a-ENSG00000077616	nyjelL	RETINOPATHY	NAALAD2	Wald ratio	1	0.107312416	0.121742174	0.378061966	-0.131302245	0.345927077	1.113282007	0.87695268	1.413299549
eqtl-a-ENSG00000077782	nyjelL	RETINOPATHY	FGFR1	Wald ratio	1	0.027230398	0.104701562	0.794804894	-0.177984664	0.232445461	1.027604534	0.836955259	1.261681633
eqtl-a-ENSG00000077984	nyjelL	RETINOPATHY	CST7	Inverse variance weighted	2	-0.001301423	0.037507911	0.972321121	-0.074816929	0.072214083	0.998699424	0.927913345	1.074885434
eqtl-a-ENSG00000078053	nyjelL	RETINOPATHY	AMPH	Wald ratio	1	-0.021582404	0.110935169	0.845745482	-0.239015335	0.195850527	0.97864883	0.787402808	1.216345081
eqtl-a-ENSG00000078081	nyjelL	RETINOPATHY	LAMP3	Inverse variance weighted	2	-0.179705261	0.08554777	0.035672381	-0.34737889	-0.012031632	0.835516435	0.706537578	0.988040459
eqtl-a-ENSG00000078140	nyjelL	RETINOPATHY	UBE2K	Wald ratio	1	-0.021372591	0.05471347	0.696072523	-0.128610993	0.08586581	0.978854184	0.879315959	1.089660097
eqtl-a-ENSG00000078142	nyjelL	RETINOPATHY	PIK3C3	Inverse variance weighted	2	0.035126578	0.038412942	0.360482316	-0.040162789	0.110415944	1.035750803	0.960633046	1.116742476
eqtl-a-ENSG00000078246	nyjelL	RETINOPATHY	TULP3	Wald ratio	1	-0.207495382	0.141392679	0.142236965	-0.484625033	0.069634269	0.812616995	0.615928106	1.072116004
eqtl-a-ENSG00000078399	nyjelL	RETINOPATHY	HOXA9	Wald ratio	1	-0.045951279	0.04113319	0.263937105	-0.126572332	0.034669774	0.955088494	0.881110415	1.035277777
eqtl-a-ENSG00000078401	nyjelL	RETINOPATHY	EDN1	Wald ratio	1	-0.105421765	0.081757882	0.197245664	-0.265667214	0.054823683	0.899944877	0.76669423	1.056354345
eqtl-a-ENSG00000078795	nyjelL	RETINOPATHY	PKD2L2	Wald ratio	1	0.011227842	0.097992217	0.908778894	-0.180836903	0.203292587	1.011291111	0.834571463	1.225430961
eqtl-a-ENSG00000078808	nyjelL	RETINOPATHY	SDF4	Inverse variance weighted	2	0.013168746	0.051503798	0.798194112	-0.087778698	0.114116191	1.013255836	0.915963559	1.120882354
eqtl-a-ENSG00000078814	nyjelL	RETINOPATHY	MYH7B	Inverse variance weighted	2	0.050774909	0.070035656	0.468460279	-0.086494976	0.188044794	1.052086051	0.917140156	1.206887575
eqtl-a-ENSG00000078900	nyjelL	RETINOPATHY	TP73	Wald ratio	1	-0.322576998	0.212880923	0.12969819	-0.739823606	0.094669611	0.724280162	0.477198083	1.0992956
eqtl-a-ENSG00000079150	nyjelL	RETINOPATHY	FKBP7	Wald ratio	1	0.192959468	0.197593576	0.328793333	-0.194323941	0.580242877	1.212833634	0.823391131	1.78647227
eqtl-a-ENSG00000079215	nyjelL	RETINOPATHY	SLC1A3	Wald ratio	1	-0.02550156	0.053220232	0.631817413	-0.129813215	0.078810095	0.974820859	0.878259462	1.081998826
eqtl-a-ENSG00000079246	nyjelL	RETINOPATHY	XRCC5	Wald ratio	1	0.016068552	0.061894455	0.795162969	-0.10524458	0.137381685	1.016198346	0.900104348	1.147265959
eqtl-a-ENSG00000079277	nyjelL	RETINOPATHY	MKNK1	Inverse variance weighted	2	0.008467686	0.035991342	0.813999113	-0.062075344	0.079010716	1.008503638	0.939812075	1.082215919
eqtl-a-ENSG00000079337	nyjelL	RETINOPATHY	RAPGEF3	Inverse variance weighted	2	-0.01113066	0.036042997	0.75746137	-0.081774935	0.059513614	0.988931056	0.921479328	1.06132021
eqtl-a-ENSG00000079387	nyjelL	RETINOPATHY	SENP1	Wald ratio	1	-0.107834926	0.102500426	0.292779504	-0.30873576	0.093065908	0.897775783	0.734374795	1.097534069
eqtl-a-ENSG00000079435	nyjelL	RETINOPATHY	LIPE	Wald ratio	1	0.01061807	0.146900763	0.942378633	-0.277307427	0.298543566	1.010674642	0.757821487	1.347894259
eqtl-a-ENSG00000079459	nyjelL	RETINOPATHY	FDFT1	MR Egger	4	0.007201444	0.043789065	0.884489331	-0.078625122	0.093028011	1.007227437	0.924386391	1.097492477
eqtl-a-ENSG00000079459	nyjelL	RETINOPATHY	FDFT1	Weighted median	4	-0.010924343	0.019300461	0.571383857	-0.048753246	0.026904561	0.989135111	0.952416113	1.027269756
eqtl-a-ENSG00000079459	nyjelL	RETINOPATHY	FDFT1	Inverse variance weighted	4	-0.007931482	0.021340065	0.710137866	-0.049758009	0.033895045	0.992099889	0.951459641	1.034476028
eqtl-a-ENSG00000079459	nyjelL	RETINOPATHY	FDFT1	Simple mode	4	-0.061883061	0.050799628	0.310220713	-0.161450332	0.03768421	0.939992802	0.850908794	1.038403264
eqtl-a-ENSG00000079459	nyjelL	RETINOPATHY	FDFT1	Weighted mode	4	0.00624715	0.021278272	0.788208279	-0.035458262	0.047952563	1.006266705	0.965163017	1.049120887
eqtl-a-ENSG00000079739	nyjelL	RETINOPATHY	PGM1	Inverse variance weighted	2	0.015839243	0.032571312	0.626758533	-0.048000528	0.079679014	1.015965348	0.953133283	1.082939403
eqtl-a-ENSG00000079805	nyjelL	RETINOPATHY	DNM2	Wald ratio	1	-0.093824378	0.134552565	0.485611001	-0.357547407	0.16989865	0.910442642	0.699389542	1.185184727
eqtl-a-ENSG00000079999	nyjelL	RETINOPATHY	KEAP1	Inverse variance weighted	2	-0.187026355	0.111653532	0.093922477	-0.405867277	0.031814567	0.829421876	0.666398608	1.03232606
eqtl-a-ENSG00000080166	nyjelL	RETINOPATHY	DCT	Wald ratio	1	-0.101333516	0.082043458	0.216785845	-0.262138694	0.059471661	0.903631607	0.769404304	1.061275686
eqtl-a-ENSG00000080503	nyjelL	RETINOPATHY	SMARCA2	Inverse variance weighted	2	0.017711233	0.082221916	0.829449478	-0.143443723	0.178866188	1.017869007	0.866369556	1.195860713
eqtl-a-ENSG00000080573	nyjelL	RETINOPATHY	COL5A3	Inverse variance weighted	2	0.060675132	0.058347016	0.298385801	-0.053685019	0.175035283	1.062553669	0.947730577	1.191288248
eqtl-a-ENSG00000080815	nyjelL	RETINOPATHY	PSEN1	Wald ratio	1	-0.045670784	0.043500567	0.29376897	-0.130931894	0.039590327	0.955356429	0.87727752	1.04038447
eqtl-a-ENSG00000080819	nyjelL	RETINOPATHY	CPOX	Wald ratio	1	0.013991171	0.067843642	0.83661383	-0.118982367	0.146964708	1.014089505	0.887823456	1.158313083
eqtl-a-ENSG00000080839	nyjelL	RETINOPATHY	RBL1	Wald ratio	1	0.005823589	0.069046345	0.932783577	-0.129507248	0.141154425	1.005840579	0.878528221	1.151602471
eqtl-a-ENSG00000081148	nyjelL	RETINOPATHY	IMPG2	Wald ratio	1	-0.165311432	0.095585246	0.083725728	-0.352658513	0.02203565	0.847629684	0.702817155	1.022280228
eqtl-a-ENSG00000081237	nyjelL	RETINOPATHY	PTPRC	Wald ratio	1	-0.098377806	0.101861023	0.334142156	-0.298025412	0.101269799	0.906306431	0.742282477	1.106575155
eqtl-a-ENSG00000081320	nyjelL	RETINOPATHY	STK17B	Inverse variance weighted	2	-0.048054356	0.047014556	0.306725736	-0.140202885	0.044094173	0.95308198	0.869181874	1.045080769
eqtl-a-ENSG00000081923	nyjelL	RETINOPATHY	ATP8B1	Wald ratio	1	0.153416219	0.149031686	0.303282288	-0.138685885	0.445518324	1.165810111	0.870501423	1.561299245
eqtl-a-ENSG00000081985	nyjelL	RETINOPATHY	IL12RB2	Inverse variance weighted	2	0.060059289	0.054348226	0.269123721	-0.046463234	0.166581812	1.061899504	0.954599656	1.181260173
eqtl-a-ENSG00000082074	nyjelL	RETINOPATHY	FYB1	Wald ratio	1	-0.171674615	0.113729848	0.131172381	-0.394585117	0.051235887	0.842253185	0.673959595	1.052571152
eqtl-a-ENSG00000082293	nyjelL	RETINOPATHY	COL19A1	Wald ratio	1	0.187837301	0.15528339	0.226416319	-0.116518144	0.492192746	1.206637181	0.890013949	1.635899402
eqtl-a-ENSG00000082701	nyjelL	RETINOPATHY	GSK3B	Inverse variance weighted	2	-0.002562874	0.036241754	0.943623731	-0.073596712	0.068470963	0.997440407	0.929046292	1.07086953
eqtl-a-ENSG00000082781	nyjelL	RETINOPATHY	ITGB5	MR Egger	3	0.40243518	0.193019855	0.284708428	0.024116264	0.780754097	1.495461987	1.024409413	2.183117927
eqtl-a-ENSG00000082781	nyjelL	RETINOPATHY	ITGB5	Weighted median	3	-0.013686635	0.061616793	0.824216518	-0.134455548	0.107082279	0.986406601	0.874191737	1.113025829
eqtl-a-ENSG00000082781	nyjelL	RETINOPATHY	ITGB5	Inverse variance weighted	3	-0.02507797	0.097360836	0.796732922	-0.21590521	0.165749269	0.97523387	0.805811682	1.180277133
eqtl-a-ENSG00000082781	nyjelL	RETINOPATHY	ITGB5	Simple mode	3	-0.154550478	0.151193459	0.414198015	-0.450889658	0.141788701	0.856800241	0.637061133	1.152333136
eqtl-a-ENSG00000082781	nyjelL	RETINOPATHY	ITGB5	Weighted mode	3	0.0228196	0.062404457	0.74966356	-0.099493135	0.145132335	1.023081959	0.905296165	1.156192565
eqtl-a-ENSG00000082898	nyjelL	RETINOPATHY	XPO1	Wald ratio	1	-0.005637135	0.200643399	0.977586149	-0.398898196	0.387623926	0.994378724	0.671059014	1.473475545
eqtl-a-ENSG00000083093	nyjelL	RETINOPATHY	PALB2	Wald ratio	1	-0.078308288	0.118162469	0.50751176	-0.309906727	0.153290151	0.924679315	0.73351537	1.165663148
eqtl-a-ENSG00000083123	nyjelL	RETINOPATHY	BCKDHB	Wald ratio	1	-0.029535895	0.068388143	0.665824127	-0.163576656	0.104504865	0.970896027	0.849101408	1.110160795
eqtl-a-ENSG00000083223	nyjelL	RETINOPATHY	TUT7	Wald ratio	1	0.057514687	0.07415825	0.438004729	-0.087835484	0.202864858	1.059200827	0.915911547	1.224906921
eqtl-a-ENSG00000083290	nyjelL	RETINOPATHY	ULK2	Wald ratio	1	0.04721197	0.048418268	0.329517655	-0.047687835	0.142111776	1.048344203	0.953431368	1.152705486
eqtl-a-ENSG00000083444	nyjelL	RETINOPATHY	PLOD1	Inverse variance weighted	2	0.007855016	0.037536452	0.834242401	-0.065716429	0.081426462	1.007885948	0.936396361	1.084833438
eqtl-a-ENSG00000083454	nyjelL	RETINOPATHY	P2RX5	Wald ratio	1	-0.222283177	0.144024667	0.12274132	-0.504571524	0.06000517	0.800688596	0.603764218	1.061842036
eqtl-a-ENSG00000083457	nyjelL	RETINOPATHY	ITGAE	Wald ratio	1	0.014306243	0.065470191	0.827027584	-0.114015332	0.142627818	1.014409067	0.892244276	1.153300484
eqtl-a-ENSG00000083845	nyjelL	RETINOPATHY	RPS5	Inverse variance weighted	2	0.024168456	0.049333748	0.624206773	-0.072525691	0.120862603	1.024462881	0.930041853	1.128469853
eqtl-a-ENSG00000084072	nyjelL	RETINOPATHY	PPIE	MR Egger	3	-0.031712107	0.075908527	0.74807132	-0.180492819	0.117068605	0.968785449	0.834858676	1.124196553
eqtl-a-ENSG00000084072	nyjelL	RETINOPATHY	PPIE	Weighted median	3	-0.011335592	0.020464535	0.579637732	-0.05144608	0.028774897	0.988728414	0.949854864	1.029192894
eqtl-a-ENSG00000084072	nyjelL	RETINOPATHY	PPIE	Inverse variance weighted	3	-0.01212	0.02310685	0.599917068	-0.057409425	0.033169426	0.987953152	0.944207408	1.033725664
eqtl-a-ENSG00000084072	nyjelL	RETINOPATHY	PPIE	Simple mode	3	0.016261449	0.032250537	0.664167923	-0.046949603	0.079472501	1.016394386	0.954135482	1.082715785
eqtl-a-ENSG00000084072	nyjelL	RETINOPATHY	PPIE	Weighted mode	3	-0.000786363	0.026078987	0.978683376	-0.051901176	0.050328451	0.999213947	0.949422687	1.051616444
eqtl-a-ENSG00000084073	nyjelL	RETINOPATHY	ZMPSTE24	Wald ratio	1	0.074464212	0.076054919	0.327538106	-0.07460343	0.223531853	1.077306788	0.928111474	1.250485472
eqtl-a-ENSG00000084676	nyjelL	RETINOPATHY	NCOA1	Inverse variance weighted	2	0.084876745	0.057585245	0.140499856	-0.027990335	0.197743826	1.088582886	0.972397765	1.218650168
eqtl-a-ENSG00000084774	nyjelL	RETINOPATHY	CAD	Inverse variance weighted	2	-0.033222767	0.078182663	0.670882037	-0.186460787	0.120015253	0.967323048	0.829891104	1.12751405
eqtl-a-ENSG00000085063	nyjelL	RETINOPATHY	CD59	Inverse variance weighted	2	0.02031367	0.036989537	0.582886454	-0.052185823	0.092813164	1.020521397	0.949152476	1.097256709
eqtl-a-ENSG00000085117	nyjelL	RETINOPATHY	CD82	Inverse variance weighted	2	0.042933718	0.07173031	0.549477276	-0.097657689	0.183525125	1.043868703	0.906959312	1.201445151
eqtl-a-ENSG00000085265	nyjelL	RETINOPATHY	FCN1	MR Egger	3	0.045492246	0.078287822	0.66488412	-0.107951886	0.198936377	1.046542889	0.897670786	1.220104337
eqtl-a-ENSG00000085265	nyjelL	RETINOPATHY	FCN1	Weighted median	3	0.010176658	0.030800972	0.741097334	-0.050193247	0.070546562	1.010228616	0.95104562	1.073094534
eqtl-a-ENSG00000085265	nyjelL	RETINOPATHY	FCN1	Inverse variance weighted	3	0.009872295	0.027986338	0.724272824	-0.044980929	0.064725518	1.009921187	0.956015714	1.066866149
eqtl-a-ENSG00000085265	nyjelL	RETINOPATHY	FCN1	Simple mode	3	-0.039755742	0.044466146	0.465631023	-0.126909388	0.047397904	0.961024148	0.880813481	1.048539144
eqtl-a-ENSG00000085265	nyjelL	RETINOPATHY	FCN1	Weighted mode	3	0.019609944	0.035138042	0.632924053	-0.049260617	0.088480506	1.019803482	0.951933007	1.092512955
eqtl-a-ENSG00000085276	nyjelL	RETINOPATHY	MECOM	Wald ratio	1	0.200545807	0.136399065	0.141483972	-0.066796361	0.467887975	1.22206959	0.935385663	1.596618532
eqtl-a-ENSG00000085377	nyjelL	RETINOPATHY	PREP	Wald ratio	1	0.064521536	0.096430726	0.503433427	-0.124482687	0.25352576	1.06664855	0.882953548	1.288560572
eqtl-a-ENSG00000085465	nyjelL	RETINOPATHY	OVGP1	Inverse variance weighted	2	-0.01635233	0.032545921	0.615358974	-0.080142335	0.047437675	0.983780644	0.922984964	1.048580847
eqtl-a-ENSG00000085511	nyjelL	RETINOPATHY	MAP3K4	Wald ratio	1	-0.011304689	0.157880131	0.942917864	-0.320749746	0.298140368	0.988758969	0.725604814	1.3473509
eqtl-a-ENSG00000085563	nyjelL	RETINOPATHY	ABCB1	Inverse variance weighted	2	0.066937615	0.126569646	0.596902617	-0.181138891	0.315014121	1.069228772	0.834319471	1.37027866
eqtl-a-ENSG00000085662	nyjelL	RETINOPATHY	AKR1B1	Wald ratio	1	-0.00843382	0.040485099	0.834979811	-0.087784614	0.070916974	0.991601645	0.91595814	1.073492095
eqtl-a-ENSG00000085733	nyjelL	RETINOPATHY	CTTN	Wald ratio	1	0.094818681	0.112834257	0.400720059	-0.126336463	0.315973824	1.099459484	0.881318266	1.371594353
eqtl-a-ENSG00000085741	nyjelL	RETINOPATHY	WNT11	Wald ratio	1	0.045361226	0.062455913	0.467659818	-0.077052363	0.167774816	1.046405781	0.925841372	1.182670262
eqtl-a-ENSG00000085832	nyjelL	RETINOPATHY	EPS15	Wald ratio	1	0.128685347	0.220572726	0.559614236	-0.303637196	0.561007891	1.137332203	0.738128614	1.752437877
eqtl-a-ENSG00000085871	nyjelL	RETINOPATHY	MGST2	MR Egger	4	0.004301568	0.052368405	0.942015606	-0.098340506	0.106943641	1.004310833	0.906340237	1.112871533
eqtl-a-ENSG00000085871	nyjelL	RETINOPATHY	MGST2	Weighted median	4	-0.004723766	0.028902249	0.870172481	-0.061372175	0.051924643	0.995287373	0.940473154	1.053296366
eqtl-a-ENSG00000085871	nyjelL	RETINOPATHY	MGST2	Inverse variance weighted	4	-0.000810972	0.028658907	0.977424963	-0.056982431	0.055360486	0.999189356	0.944610665	1.056921552
eqtl-a-ENSG00000085871	nyjelL	RETINOPATHY	MGST2	Simple mode	4	0.044692803	0.062314651	0.525042574	-0.077443913	0.166829519	1.045706573	0.925478931	1.181552816
eqtl-a-ENSG00000085871	nyjelL	RETINOPATHY	MGST2	Weighted mode	4	-0.01688573	0.029807098	0.61066598	-0.075307642	0.041536182	0.983256035	0.927458117	1.042410878
eqtl-a-ENSG00000085978	nyjelL	RETINOPATHY	ATG16L1	Inverse variance weighted	2	-0.026968503	0.052678394	0.608688675	-0.130218154	0.076281149	0.9733919	0.877903892	1.079265966
eqtl-a-ENSG00000085999	nyjelL	RETINOPATHY	RAD54L	Wald ratio	1	0.010114114	0.194143949	0.958452239	-0.370408026	0.390636253	1.010165434	0.690452551	1.477920826
eqtl-a-ENSG00000086015	nyjelL	RETINOPATHY	MAST2	Wald ratio	1	-0.122648627	0.079635995	0.123532212	-0.278735176	0.033437923	0.884574424	0.75674028	1.034003254
eqtl-a-ENSG00000086062	nyjelL	RETINOPATHY	B4GALT1	Inverse variance weighted	2	-0.020491023	0.035553355	0.564381545	-0.090175599	0.049193553	0.979717491	0.913770714	1.050423643
eqtl-a-ENSG00000086200	nyjelL	RETINOPATHY	IPO11	Wald ratio	1	-0.114656188	0.08197739	0.161923414	-0.275331873	0.046019497	0.891672659	0.759320083	1.047094826
eqtl-a-ENSG00000086232	nyjelL	RETINOPATHY	EIF2AK1	Inverse variance weighted	2	-0.011880451	0.043119541	0.782913998	-0.096394751	0.072633849	0.988189843	0.90810547	1.075336729
eqtl-a-ENSG00000086289	nyjelL	RETINOPATHY	EPDR1	Inverse variance weighted	2	-0.022732744	0.027180192	0.402945814	-0.076005922	0.030540433	0.977523698	0.926810718	1.031011576
eqtl-a-ENSG00000086544	nyjelL	RETINOPATHY	ITPKC	Wald ratio	1	0.070105738	0.104899641	0.503934153	-0.135497557	0.275709034	1.072621592	0.873281296	1.31746447
eqtl-a-ENSG00000087076	nyjelL	RETINOPATHY	HSD17B14	Inverse variance weighted	2	0.000840411	0.028678521	0.976621701	-0.055369491	0.057050313	1.000840764	0.946135495	1.058709076
eqtl-a-ENSG00000087088	nyjelL	RETINOPATHY	BAX	MR Egger	3	0.096672802	0.095400758	0.495783926	-0.090312684	0.283658288	1.101499906	0.913645458	1.327979067
eqtl-a-ENSG00000087088	nyjelL	RETINOPATHY	BAX	Weighted median	3	0.013155483	0.042524549	0.757046106	-0.070192633	0.0965036	1.013242397	0.932214227	1.101313546
eqtl-a-ENSG00000087088	nyjelL	RETINOPATHY	BAX	Inverse variance weighted	3	0.010912052	0.041615084	0.793156559	-0.070653512	0.092477616	1.010971806	0.931784689	1.096888589
eqtl-a-ENSG00000087088	nyjelL	RETINOPATHY	BAX	Simple mode	3	-0.097008516	0.090213869	0.394733076	-0.273827698	0.079810667	0.907548278	0.760463093	1.083081985
eqtl-a-ENSG00000087088	nyjelL	RETINOPATHY	BAX	Weighted mode	3	0.025143244	0.043430815	0.621151647	-0.059981154	0.110267642	1.025462001	0.941782282	1.116576874
eqtl-a-ENSG00000087116	nyjelL	RETINOPATHY	ADAMTS2	Wald ratio	1	-0.016363578	0.077851203	0.833519045	-0.168951936	0.13622478	0.983769578	0.844549495	1.145939449
eqtl-a-ENSG00000087128	nyjelL	RETINOPATHY	TMPRSS11E	Wald ratio	1	-0.006211602	0.148033734	0.966530012	-0.296357721	0.283934517	0.99380765	0.743521408	1.328345944
eqtl-a-ENSG00000087191	nyjelL	RETINOPATHY	PSMC5	Wald ratio	1	-0.021551416	0.084078159	0.797699141	-0.186344609	0.143241776	0.978679156	0.829987525	1.15400878
eqtl-a-ENSG00000087237	nyjelL	RETINOPATHY	CETP	Inverse variance weighted	2	0.013913868	0.060286493	0.817473469	-0.104247659	0.132075395	1.014011116	0.901002128	1.141194356
eqtl-a-ENSG00000087250	nyjelL	RETINOPATHY	MT3	Inverse variance weighted	2	0.015239409	0.115573131	0.895095467	-0.211283928	0.241762746	1.015356121	0.809544182	1.273492015
eqtl-a-ENSG00000087274	nyjelL	RETINOPATHY	ADD1	Wald ratio	1	0.00727707	0.066994453	0.913502331	-0.124032058	0.138586197	1.007303612	0.883351522	1.148648687
eqtl-a-ENSG00000087303	nyjelL	RETINOPATHY	NID2	Wald ratio	1	0.192508188	0.11080632	0.082327275	-0.024672198	0.409688575	1.21228643	0.975629673	1.506348597
eqtl-a-ENSG00000087365	nyjelL	RETINOPATHY	SF3B2	Wald ratio	1	0.055528398	0.037437904	0.138017749	-0.017849895	0.12890669	1.057099036	0.982308471	1.137583972
eqtl-a-ENSG00000087460	nyjelL	RETINOPATHY	GNAS	Inverse variance weighted	2	-0.056797885	0.044415949	0.200977247	-0.143853145	0.030257374	0.944785005	0.866014917	1.03071978
eqtl-a-ENSG00000087586	nyjelL	RETINOPATHY	AURKA	Wald ratio	1	-0.024902486	0.131836828	0.850180056	-0.283302669	0.233497697	0.975405023	0.753291755	1.263009919
eqtl-a-ENSG00000088002	nyjelL	RETINOPATHY	SULT2B1	Inverse variance weighted	2	0.078521127	0.05739813	0.171309428	-0.033979207	0.191021462	1.081686208	0.966591602	1.210485431
eqtl-a-ENSG00000088053	nyjelL	RETINOPATHY	GP6	Wald ratio	1	-0.050201658	0.062371029	0.420884634	-0.172448876	0.072045559	0.95103762	0.841601314	1.074704305
eqtl-a-ENSG00000088179	nyjelL	RETINOPATHY	PTPN4	Wald ratio	1	-0.006968915	0.091946202	0.939583469	-0.187183471	0.173245641	0.993055312	0.829291572	1.189158175
eqtl-a-ENSG00000088247	nyjelL	RETINOPATHY	KHSRP	Wald ratio	1	0.069064136	0.179251764	0.700021644	-0.282269322	0.420397595	1.071504929	0.754070569	1.5225668
eqtl-a-ENSG00000088256	nyjelL	RETINOPATHY	GNA11	Wald ratio	1	0.033775414	0.045703305	0.459898079	-0.055803064	0.123353891	1.034352279	0.945725365	1.131284702
eqtl-a-ENSG00000088298	nyjelL	RETINOPATHY	EDEM2	Inverse variance weighted	2	0.003506187	0.032738113	0.914711218	-0.060660515	0.067672889	1.003512341	0.941142689	1.070015238
eqtl-a-ENSG00000088305	nyjelL	RETINOPATHY	DNMT3B	Wald ratio	1	-0.122347688	0.133707886	0.360172107	-0.384415144	0.139719768	0.884840666	0.680848718	1.149951501
eqtl-a-ENSG00000088538	nyjelL	RETINOPATHY	DOCK3	Wald ratio	1	0.146738746	0.111991245	0.190104579	-0.072764094	0.366241586	1.158051378	0.929820155	1.442303642
eqtl-a-ENSG00000088812	nyjelL	RETINOPATHY	ATRN	Inverse variance weighted	2	0.076584258	0.095496014	0.422574431	-0.110587929	0.263756445	1.079593151	0.895307603	1.301811096
eqtl-a-ENSG00000088826	nyjelL	RETINOPATHY	SMOX	MR Egger	3	0.030096382	0.071009372	0.744788709	-0.109081987	0.169274751	1.030553856	0.8966569	1.184445522
eqtl-a-ENSG00000088826	nyjelL	RETINOPATHY	SMOX	Weighted median	3	0.004066269	0.033633616	0.903771084	-0.06185562	0.069988157	1.004074547	0.940018597	1.072495479
eqtl-a-ENSG00000088826	nyjelL	RETINOPATHY	SMOX	Inverse variance weighted	3	0.002841062	0.033116165	0.931632732	-0.062066621	0.067748745	1.002845101	0.939820273	1.070096407
eqtl-a-ENSG00000088826	nyjelL	RETINOPATHY	SMOX	Simple mode	3	-0.018411527	0.054910158	0.769300756	-0.126035436	0.089212382	0.98175693	0.881583606	1.093312832
eqtl-a-ENSG00000088826	nyjelL	RETINOPATHY	SMOX	Weighted mode	3	0.006701062	0.032113829	0.854031274	-0.056242043	0.069644168	1.006723564	0.945310302	1.072126616
eqtl-a-ENSG00000088832	nyjelL	RETINOPATHY	FKBP1A	Inverse variance weighted	2	-0.03060931	0.031910289	0.337442831	-0.093153477	0.031934856	0.969854411	0.911053664	1.032450245
eqtl-a-ENSG00000088854	nyjelL	RETINOPATHY	DNAAF9	MR Egger	3	-0.262087234	0.320663155	0.56377646	-0.890587018	0.366412551	0.769443899	0.410414761	1.442550245
eqtl-a-ENSG00000088854	nyjelL	RETINOPATHY	DNAAF9	Weighted median	3	0.085354784	0.09036531	0.344887358	-0.091761223	0.262470792	1.089103395	0.912322965	1.300138493
eqtl-a-ENSG00000088854	nyjelL	RETINOPATHY	DNAAF9	Inverse variance weighted	3	0.111485004	0.085761377	0.193620095	-0.056607294	0.279577303	1.11793698	0.94496509	1.322570647
eqtl-a-ENSG00000088854	nyjelL	RETINOPATHY	DNAAF9	Simple mode	3	0.10521115	0.14679603	0.547944005	-0.182509068	0.392931369	1.110945162	0.833177088	1.481316722
eqtl-a-ENSG00000088854	nyjelL	RETINOPATHY	DNAAF9	Weighted mode	3	0.073977009	0.094841731	0.517041766	-0.111912783	0.259866802	1.076782049	0.894122237	1.296757349
eqtl-a-ENSG00000088882	nyjelL	RETINOPATHY	CPXM1	Inverse variance weighted	2	-0.073462476	0.09970591	0.461249097	-0.268886061	0.121961108	0.929171011	0.764230326	1.129710164
eqtl-a-ENSG00000089012	nyjelL	RETINOPATHY	SIRPG	Inverse variance weighted	2	0.002132837	0.032297822	0.947348731	-0.061170895	0.065436568	1.002135113	0.940662471	1.067625014
eqtl-a-ENSG00000089022	nyjelL	RETINOPATHY	MAPKAPK5	Wald ratio	1	-0.620986656	0.393840463	0.114853817	-1.392913964	0.150940651	0.537413933	0.248350565	1.162927637
eqtl-a-ENSG00000089041	nyjelL	RETINOPATHY	P2RX7	MR Egger	4	0.052555375	0.070046626	0.531336694	-0.084736011	0.189846762	1.053960924	0.918754794	1.209064308
eqtl-a-ENSG00000089041	nyjelL	RETINOPATHY	P2RX7	Weighted median	4	0.005711483	0.030186506	0.84993098	-0.053454069	0.064877035	1.005727825	0.94794948	1.067027809
eqtl-a-ENSG00000089041	nyjelL	RETINOPATHY	P2RX7	Inverse variance weighted	4	0.010024069	0.029076745	0.730285926	-0.046966352	0.067014489	1.010074478	0.954119501	1.069310972
eqtl-a-ENSG00000089041	nyjelL	RETINOPATHY	P2RX7	Simple mode	4	-0.040055748	0.076372233	0.636230798	-0.189745325	0.109633829	0.960735879	0.827169767	1.115869397
eqtl-a-ENSG00000089041	nyjelL	RETINOPATHY	P2RX7	Weighted mode	4	0.006282773	0.028672796	0.840618253	-0.049915907	0.062481453	1.006302551	0.95130942	1.064474716
eqtl-a-ENSG00000089050	nyjelL	RETINOPATHY	RBBP9	Inverse variance weighted	2	0.029575936	0.064271979	0.645395319	-0.096397142	0.155549014	1.030017648	0.908103299	1.168299198
eqtl-a-ENSG00000089057	nyjelL	RETINOPATHY	SLC23A2	Inverse variance weighted	2	-0.076495891	0.067714524	0.258610165	-0.209216358	0.056224575	0.92635672	0.811219703	1.057835221
eqtl-a-ENSG00000089127	nyjelL	RETINOPATHY	OAS1	MR Egger	5	0.026372266	0.075186645	0.74895554	-0.120993559	0.17373809	1.026723091	0.886039667	1.189743919
eqtl-a-ENSG00000089127	nyjelL	RETINOPATHY	OAS1	Weighted median	5	0.032949787	0.024672584	0.181718697	-0.015408477	0.081308051	1.033498643	0.984709627	1.084704989
eqtl-a-ENSG00000089127	nyjelL	RETINOPATHY	OAS1	Inverse variance weighted	5	0.035836687	0.024024225	0.135780534	-0.011250794	0.082924168	1.036486561	0.988812259	1.086459417
eqtl-a-ENSG00000089127	nyjelL	RETINOPATHY	OAS1	Simple mode	5	0.042032707	0.036448229	0.313042556	-0.029405822	0.113471236	1.042928589	0.971022322	1.120159668
eqtl-a-ENSG00000089127	nyjelL	RETINOPATHY	OAS1	Weighted mode	5	0.034631847	0.025746605	0.24979164	-0.015831499	0.085095192	1.035238512	0.984293161	1.088820708
eqtl-a-ENSG00000089157	nyjelL	RETINOPATHY	RPLP0	Wald ratio	1	0.080676904	0.154163472	0.600751244	-0.221483502	0.382837309	1.084020597	0.801329143	1.466439435
eqtl-a-ENSG00000089159	nyjelL	RETINOPATHY	PXN	Wald ratio	1	-0.085716432	0.164480105	0.602272337	-0.408097438	0.236664573	0.917854468	0.664914088	1.267016056
eqtl-a-ENSG00000089163	nyjelL	RETINOPATHY	SIRT4	Wald ratio	1	-0.021208394	0.040967664	0.604677234	-0.101505015	0.059088227	0.979014923	0.903476649	1.060868834
eqtl-a-ENSG00000089220	nyjelL	RETINOPATHY	PEBP1	Inverse variance weighted	2	0.066062982	0.038817994	0.088780697	-0.010020287	0.14214625	1.068293998	0.990029749	1.152745225
eqtl-a-ENSG00000089597	nyjelL	RETINOPATHY	GANAB	Wald ratio	1	0.088181692	0.071641884	0.218372293	-0.052236401	0.228599785	1.092186546	0.949104471	1.256838933
eqtl-a-ENSG00000089685	nyjelL	RETINOPATHY	BIRC5	Wald ratio	1	-0.038480425	0.059478849	0.517657958	-0.155058969	0.07809812	0.962250541	0.856364677	1.081228743
eqtl-a-ENSG00000089692	nyjelL	RETINOPATHY	LAG3	Wald ratio	1	0.041703346	0.141440717	0.768110894	-0.23552046	0.318927153	1.042585146	0.790159497	1.375651109
eqtl-a-ENSG00000090006	nyjelL	RETINOPATHY	LTBP4	Wald ratio	1	0.019164771	0.038008415	0.614103688	-0.055331722	0.093661264	1.019349594	0.94617123	1.098187687
eqtl-a-ENSG00000090013	nyjelL	RETINOPATHY	BLVRB	MR Egger	3	-0.01867409	0.061453125	0.812191846	-0.139122215	0.101774035	0.981499191	0.87012168	1.107133271
eqtl-a-ENSG00000090013	nyjelL	RETINOPATHY	BLVRB	Weighted median	3	-0.013165902	0.033401213	0.693452315	-0.07863228	0.052300477	0.986920389	0.924379775	1.053692305
eqtl-a-ENSG00000090013	nyjelL	RETINOPATHY	BLVRB	Inverse variance weighted	3	-0.00164361	0.0321145	0.959182349	-0.06458803	0.061300811	0.99835774	0.937453586	1.063218694
eqtl-a-ENSG00000090013	nyjelL	RETINOPATHY	BLVRB	Simple mode	3	-0.011881311	0.046459997	0.822056048	-0.102942905	0.079180282	0.988188993	0.902178482	1.082399442
eqtl-a-ENSG00000090013	nyjelL	RETINOPATHY	BLVRB	Weighted mode	3	-0.015208339	0.035283988	0.708458425	-0.084364955	0.053948278	0.984906724	0.919095766	1.055430011
eqtl-a-ENSG00000090020	nyjelL	RETINOPATHY	SLC9A1	Wald ratio	1	0.126603277	0.102198358	0.215419754	-0.073705506	0.326912059	1.134966661	0.928945223	1.386679526
eqtl-a-ENSG00000090060	nyjelL	RETINOPATHY	PAPOLA	Wald ratio	1	0.018991825	0.071882683	0.791621311	-0.121898234	0.159881883	1.019173316	0.885238451	1.173372267
eqtl-a-ENSG00000090061	nyjelL	RETINOPATHY	CCNK	Wald ratio	1	-0.029440555	0.128012174	0.818105397	-0.280344416	0.221463306	0.970988596	0.755523482	1.247901456
eqtl-a-ENSG00000090266	nyjelL	RETINOPATHY	NDUFB2	Inverse variance weighted	2	0.009790366	0.050652979	0.846737251	-0.089489474	0.109070205	1.009838448	0.91439789	1.115240643
eqtl-a-ENSG00000090339	nyjelL	RETINOPATHY	ICAM1	Wald ratio	1	-0.004061146	0.066896971	0.951592181	-0.135179209	0.127056917	0.995947089	0.873559348	1.135481645
eqtl-a-ENSG00000090376	nyjelL	RETINOPATHY	IRAK3	Inverse variance weighted	2	-0.006486139	0.034907371	0.852593746	-0.074904586	0.061932307	0.99353485	0.92783201	1.063890325
eqtl-a-ENSG00000090382	nyjelL	RETINOPATHY	LYZ	Inverse variance weighted	2	-0.009781923	0.020002418	0.624815489	-0.048986662	0.029422816	0.990265765	0.95219383	1.029859944
eqtl-a-ENSG00000090520	nyjelL	RETINOPATHY	DNAJB11	Wald ratio	1	0.170368437	0.139760092	0.222841788	-0.103561343	0.444298217	1.185741642	0.901620713	1.559395455
eqtl-a-ENSG00000090581	nyjelL	RETINOPATHY	GNPTG	Inverse variance weighted	2	-0.019663591	0.059317918	0.740270647	-0.135926711	0.096599529	0.980528476	0.872906605	1.101419199
eqtl-a-ENSG00000090659	nyjelL	RETINOPATHY	CD209	Inverse variance weighted	2	0.026644766	0.051672025	0.606097716	-0.074632403	0.127921935	1.027002912	0.928084585	1.136464281
eqtl-a-ENSG00000090674	nyjelL	RETINOPATHY	MCOLN1	Wald ratio	1	-0.068067996	0.09703248	0.48299289	-0.258251656	0.122115664	0.93419695	0.772400829	1.129884781
eqtl-a-ENSG00000090861	nyjelL	RETINOPATHY	AARS1	Wald ratio	1	-0.065666177	0.077873005	0.399090323	-0.218297266	0.086964912	0.936443419	0.803886438	1.090858403
eqtl-a-ENSG00000090863	nyjelL	RETINOPATHY	GLG1	Wald ratio	1	0.016403877	0.05191158	0.752005169	-0.085342819	0.118150573	1.016539159	0.918197455	1.125413556
eqtl-a-ENSG00000090905	nyjelL	RETINOPATHY	TNRC6A	Inverse variance weighted	2	-0.008620749	0.035203357	0.806546024	-0.077619329	0.060377831	0.991416303	0.925316601	1.062237817
eqtl-a-ENSG00000091140	nyjelL	RETINOPATHY	DLD	Wald ratio	1	-0.093837828	0.098569314	0.341097798	-0.287033684	0.099358027	0.910430396	0.750486449	1.104461656
eqtl-a-ENSG00000091262	nyjelL	RETINOPATHY	ABCC6	Wald ratio	1	0.014976236	0.061154369	0.806539792	-0.104886326	0.134838799	1.015088942	0.900426872	1.144352299
eqtl-a-ENSG00000091409	nyjelL	RETINOPATHY	ITGA6	Wald ratio	1	-0.054538353	0.103212336	0.597215319	-0.256834532	0.147757826	0.946922191	0.773496192	1.159232126
eqtl-a-ENSG00000091436	nyjelL	RETINOPATHY	MAP3K20	Wald ratio	1	-0.026136515	0.040090062	0.514436655	-0.104713037	0.052440006	0.974202087	0.90058292	1.053839336
eqtl-a-ENSG00000091513	nyjelL	RETINOPATHY	TF	Inverse variance weighted	2	-0.094778084	0.07168317	0.186108077	-0.235277098	0.045720929	0.909574761	0.790351815	1.046782243
eqtl-a-ENSG00000091592	nyjelL	RETINOPATHY	NLRP1	MR Egger	3	-0.091757773	0.122646621	0.591089886	-0.33214515	0.148629604	0.912326113	0.717383187	1.160243161
eqtl-a-ENSG00000091592	nyjelL	RETINOPATHY	NLRP1	Weighted median	3	0.037630371	0.038163041	0.324112374	-0.037169189	0.112429931	1.038347359	0.963513106	1.118993847
eqtl-a-ENSG00000091592	nyjelL	RETINOPATHY	NLRP1	Inverse variance weighted	3	0.044525569	0.036371978	0.220887222	-0.026763507	0.115814646	1.04553171	0.973591461	1.122787739
eqtl-a-ENSG00000091592	nyjelL	RETINOPATHY	NLRP1	Simple mode	3	0.051230255	0.060266897	0.484823422	-0.066892863	0.169353373	1.052565224	0.935295401	1.184538649
eqtl-a-ENSG00000091592	nyjelL	RETINOPATHY	NLRP1	Weighted mode	3	0.033628967	0.037135846	0.460747971	-0.039157291	0.106415225	1.034200813	0.961599446	1.112283628
eqtl-a-ENSG00000091831	nyjelL	RETINOPATHY	ESR1	Wald ratio	1	-0.069770832	0.084112867	0.406826855	-0.23463205	0.095090387	0.932607519	0.790861793	1.099758254
eqtl-a-ENSG00000091844	nyjelL	RETINOPATHY	RGS17	Inverse variance weighted	2	0.009954594	0.037298279	0.789552693	-0.063150033	0.083059222	1.010004306	0.938802611	1.086606157
eqtl-a-ENSG00000091879	nyjelL	RETINOPATHY	ANGPT2	Inverse variance weighted	2	0.037824968	0.161233078	0.814520713	-0.278191865	0.3538418	1.038549437	0.757151537	1.424529809
eqtl-a-ENSG00000091972	nyjelL	RETINOPATHY	CD200	Wald ratio	1	-0.131961488	0.086404685	0.126699051	-0.301314671	0.037391695	0.876374745	0.739844928	1.038099559
eqtl-a-ENSG00000092010	nyjelL	RETINOPATHY	PSME1	Wald ratio	1	0.042342638	0.076002101	0.57744232	-0.10662148	0.191306757	1.043251875	0.898865847	1.210830825
eqtl-a-ENSG00000092068	nyjelL	RETINOPATHY	SLC7A8	MR Egger	3	0.012284366	0.121538221	0.935872013	-0.225930546	0.250499279	1.012360129	0.797773508	1.284666664
eqtl-a-ENSG00000092068	nyjelL	RETINOPATHY	SLC7A8	Weighted median	3	-0.036488386	0.033276937	0.272857069	-0.101711181	0.02873441	0.964169292	0.903290401	1.029151226
eqtl-a-ENSG00000092068	nyjelL	RETINOPATHY	SLC7A8	Inverse variance weighted	3	-0.038824383	0.042196407	0.357527079	-0.121529341	0.043880575	0.961919624	0.88556507	1.044857565
eqtl-a-ENSG00000092068	nyjelL	RETINOPATHY	SLC7A8	Simple mode	3	-0.101697269	0.06145583	0.239793397	-0.222150695	0.018756158	0.903302968	0.800794679	1.018933159
eqtl-a-ENSG00000092068	nyjelL	RETINOPATHY	SLC7A8	Weighted mode	3	-0.024493079	0.036633565	0.572589379	-0.096294866	0.047308708	0.975804442	0.90819618	1.048445623
eqtl-a-ENSG00000092094	nyjelL	RETINOPATHY	OSGEP	MR Egger	4	0.041701005	0.040790166	0.41415044	-0.03824772	0.121649731	1.042582705	0.962474487	1.129358453
eqtl-a-ENSG00000092094	nyjelL	RETINOPATHY	OSGEP	Weighted median	4	-0.009757171	0.022023835	0.657745635	-0.052923888	0.033409546	0.990290276	0.948452198	1.033973913
eqtl-a-ENSG00000092094	nyjelL	RETINOPATHY	OSGEP	Inverse variance weighted	4	-0.012891969	0.023953728	0.590436898	-0.059841275	0.034057338	0.987190777	0.941914027	1.034643929
eqtl-a-ENSG00000092094	nyjelL	RETINOPATHY	OSGEP	Simple mode	4	-0.007458358	0.038132842	0.857430055	-0.082198727	0.067282012	0.992569387	0.921088895	1.069597075
eqtl-a-ENSG00000092094	nyjelL	RETINOPATHY	OSGEP	Weighted mode	4	-0.008806828	0.024052404	0.73854964	-0.05594954	0.038335885	0.991231839	0.945586849	1.039080185
eqtl-a-ENSG00000092096	nyjelL	RETINOPATHY	SLC22A17	Inverse variance weighted	2	-0.050363003	0.047879839	0.292862677	-0.144207487	0.043481481	0.950884188	0.865708106	1.044440652
eqtl-a-ENSG00000092295	nyjelL	RETINOPATHY	TGM1	Inverse variance weighted	2	-0.089264802	0.044073724	0.042831238	-0.175649301	-0.002880304	0.914603353	0.838912138	0.997123841
eqtl-a-ENSG00000092421	nyjelL	RETINOPATHY	SEMA6A	Inverse variance weighted	2	-0.023018368	0.069604132	0.740868041	-0.159442467	0.11340573	0.977244533	0.85261902	1.120086293
eqtl-a-ENSG00000092531	nyjelL	RETINOPATHY	SNAP23	Wald ratio	1	0.06165163	0.075235028	0.412527547	-0.085809025	0.209112286	1.063591757	0.917769485	1.232583392
eqtl-a-ENSG00000092758	nyjelL	RETINOPATHY	COL9A3	MR Egger	3	-0.042812486	0.106095169	0.75582768	-0.250759016	0.165134044	0.958091029	0.778209885	1.17955122
eqtl-a-ENSG00000092758	nyjelL	RETINOPATHY	COL9A3	Weighted median	3	0.001263705	0.027039628	0.962724192	-0.051733966	0.054261376	1.001264504	0.949581454	1.055760517
eqtl-a-ENSG00000092758	nyjelL	RETINOPATHY	COL9A3	Inverse variance weighted	3	-0.001566922	0.026247779	0.952396695	-0.053012569	0.049878724	0.998434305	0.948368093	1.05114361
eqtl-a-ENSG00000092758	nyjelL	RETINOPATHY	COL9A3	Simple mode	3	0.007553722	0.033953589	0.844599641	-0.058995312	0.074102757	1.007582324	0.942711188	1.07691746
eqtl-a-ENSG00000092758	nyjelL	RETINOPATHY	COL9A3	Weighted mode	3	0.001299361	0.028678449	0.967978887	-0.0549104	0.057509122	1.001300206	0.946569957	1.059194933
eqtl-a-ENSG00000092820	nyjelL	RETINOPATHY	EZR	Inverse variance weighted	2	0.079547036	0.123537064	0.519632302	-0.162585609	0.321679681	1.082796488	0.849943324	1.379442843
eqtl-a-ENSG00000092929	nyjelL	RETINOPATHY	UNC13D	Wald ratio	1	-0.050089691	0.052960369	0.344252781	-0.153892015	0.053712632	0.951144111	0.857364599	1.055181334
eqtl-a-ENSG00000092964	nyjelL	RETINOPATHY	DPYSL2	Wald ratio	1	0.128239332	0.116610598	0.27145292	-0.100317439	0.356796103	1.136825049	0.904550233	1.428744524
eqtl-a-ENSG00000092969	nyjelL	RETINOPATHY	TGFB2	Wald ratio	1	-0.09036302	0.167741669	0.590091475	-0.419136691	0.238410651	0.91359947	0.657614299	1.269230296
eqtl-a-ENSG00000093000	nyjelL	RETINOPATHY	NUP50	MR Egger	3	0.030195716	0.09055191	0.795092919	-0.147286029	0.20767746	1.03065623	0.863047086	1.230816118
eqtl-a-ENSG00000093000	nyjelL	RETINOPATHY	NUP50	Weighted median	3	-0.027829767	0.041464333	0.50210992	-0.109099859	0.053440325	0.972553913	0.896640875	1.054894039
eqtl-a-ENSG00000093000	nyjelL	RETINOPATHY	NUP50	Inverse variance weighted	3	-0.036106498	0.038947688	0.353899994	-0.112443967	0.040230971	0.964537567	0.89364742	1.041051199
eqtl-a-ENSG00000093000	nyjelL	RETINOPATHY	NUP50	Simple mode	3	-0.03308428	0.075111521	0.70263109	-0.180302861	0.114134301	0.967457019	0.835017279	1.120902653
eqtl-a-ENSG00000093000	nyjelL	RETINOPATHY	NUP50	Weighted mode	3	-0.026377168	0.040945559	0.585463045	-0.106630464	0.053876128	0.973967671	0.898857772	1.055353865
eqtl-a-ENSG00000093010	nyjelL	RETINOPATHY	COMT	Inverse variance weighted	2	0.038114669	0.037554071	0.310140273	-0.035491311	0.111720648	1.03885035	0.96513112	1.118200445
eqtl-a-ENSG00000095002	nyjelL	RETINOPATHY	MSH2	MR Egger	3	0.067818789	0.067129645	0.496748988	-0.063755315	0.199392894	1.070171364	0.938234543	1.220661462
eqtl-a-ENSG00000095002	nyjelL	RETINOPATHY	MSH2	Weighted median	3	0.039092757	0.034451942	0.256499358	-0.02843305	0.106618564	1.039866934	0.971967365	1.112509823
eqtl-a-ENSG00000095002	nyjelL	RETINOPATHY	MSH2	Inverse variance weighted	3	0.037057137	0.041545218	0.372408383	-0.04437149	0.118485763	1.037752313	0.956598525	1.125790846
eqtl-a-ENSG00000095002	nyjelL	RETINOPATHY	MSH2	Simple mode	3	0.081856943	0.062978405	0.32331417	-0.041580731	0.205294616	1.085300538	0.959271889	1.227886767
eqtl-a-ENSG00000095002	nyjelL	RETINOPATHY	MSH2	Weighted mode	3	0.04556849	0.036872233	0.341974548	-0.026701086	0.117838067	1.046622686	0.973652236	1.125061912
eqtl-a-ENSG00000095015	nyjelL	RETINOPATHY	MAP3K1	Wald ratio	1	-0.05787976	0.159899558	0.717370165	-0.371282894	0.255523374	0.943763419	0.68984876	1.291137192
eqtl-a-ENSG00000095059	nyjelL	RETINOPATHY	DHPS	Wald ratio	1	0.099353375	0.113416204	0.381026296	-0.122942386	0.321649135	1.104456517	0.88431461	1.379400707
eqtl-a-ENSG00000095139	nyjelL	RETINOPATHY	ARCN1	Inverse variance weighted	2	0.022074842	0.07604679	0.771602244	-0.126976867	0.171126551	1.022320294	0.880754047	1.18664091
eqtl-a-ENSG00000095261	nyjelL	RETINOPATHY	PSMD5	Wald ratio	1	0.069690428	0.046607838	0.134848883	-0.021660934	0.16104179	1.072176214	0.978571979	1.17473406
eqtl-a-ENSG00000095303	nyjelL	RETINOPATHY	PTGS1	Wald ratio	1	0.038419256	0.106483932	0.71824999	-0.170289251	0.247127764	1.039166819	0.843420821	1.280342683
eqtl-a-ENSG00000095321	nyjelL	RETINOPATHY	CRAT	Wald ratio	1	0.047576746	0.118297649	0.687552819	-0.184286647	0.279440139	1.048726684	0.831697367	1.322389251
eqtl-a-ENSG00000095464	nyjelL	RETINOPATHY	PDE6C	Wald ratio	1	0.007804812	0.222761122	0.972050484	-0.428806987	0.444416612	1.007835349	0.651285623	1.55958009
eqtl-a-ENSG00000095739	nyjelL	RETINOPATHY	BAMBI	MR Egger	3	1.438626944	0.624669847	0.260789887	0.214274043	2.662979844	4.21490454	1.238962137	14.33895335
eqtl-a-ENSG00000095739	nyjelL	RETINOPATHY	BAMBI	Weighted median	3	0.056308895	0.09305148	0.545087963	-0.126072006	0.238689796	1.057924421	0.881551367	1.269584645
eqtl-a-ENSG00000095739	nyjelL	RETINOPATHY	BAMBI	Inverse variance weighted	3	0.033966571	0.13747433	0.804849615	-0.235483117	0.303416258	1.034550022	0.790189004	1.35447816
eqtl-a-ENSG00000095739	nyjelL	RETINOPATHY	BAMBI	Simple mode	3	-0.185292179	0.238177329	0.518013962	-0.652119745	0.281535387	0.830861488	0.520940345	1.325162889
eqtl-a-ENSG00000095739	nyjelL	RETINOPATHY	BAMBI	Weighted mode	3	0.126851128	0.100777541	0.335150792	-0.070672852	0.324375109	1.135247999	0.931766668	1.383166048
eqtl-a-ENSG00000095951	nyjelL	RETINOPATHY	HIVEP1	Inverse variance weighted	2	0.073620387	0.069889115	0.292162991	-0.063362278	0.210603053	1.076398113	0.938603376	1.234422257
eqtl-a-ENSG00000096006	nyjelL	RETINOPATHY	CRISP3	Inverse variance weighted	2	0.02922277	0.085745206	0.733247089	-0.138837833	0.197283374	1.029653945	0.870369162	1.218089166
eqtl-a-ENSG00000096063	nyjelL	RETINOPATHY	SRPK1	Wald ratio	1	-0.007401687	0.102942905	0.942680776	-0.209169781	0.194366407	0.992625638	0.811257488	1.214541217
eqtl-a-ENSG00000096070	nyjelL	RETINOPATHY	BRPF3	Wald ratio	1	0.215240092	0.17314316	0.21381858	-0.124120502	0.554600686	1.240159614	0.883273398	1.741245543
eqtl-a-ENSG00000096384	nyjelL	RETINOPATHY	HSP90AB1	Wald ratio	1	0.112872631	0.218507387	0.605461889	-0.315401847	0.541147109	1.119489336	0.72949567	1.717976439
eqtl-a-ENSG00000096401	nyjelL	RETINOPATHY	CDC5L	Wald ratio	1	0.128491522	0.091598213	0.160684471	-0.051040976	0.30802402	1.137111781	0.950239733	1.360733673
eqtl-a-ENSG00000096433	nyjelL	RETINOPATHY	ITPR3	Inverse variance weighted	2	-0.226226325	0.119465749	0.058271472	-0.460379194	0.007926543	0.797537578	0.631044312	1.007958041
eqtl-a-ENSG00000096696	nyjelL	RETINOPATHY	DSP	Wald ratio	1	-0.144322071	0.181012964	0.425275427	-0.49910748	0.210463339	0.865608916	0.607072242	1.234249803
eqtl-a-ENSG00000096717	nyjelL	RETINOPATHY	SIRT1	Wald ratio	1	-0.048107368	0.07196473	0.503823829	-0.189158238	0.092943502	0.953031457	0.82765553	1.097399733
eqtl-a-ENSG00000096746	nyjelL	RETINOPATHY	HNRNPH3	Wald ratio	1	-0.035573303	0.110920757	0.748430806	-0.252977986	0.181831381	0.965051991	0.776484975	1.199411933
eqtl-a-ENSG00000096968	nyjelL	RETINOPATHY	JAK2	Inverse variance weighted	2	0.067522581	0.044334326	0.127750795	-0.019372699	0.154417861	1.069854418	0.980813746	1.16697842
eqtl-a-ENSG00000096996	nyjelL	RETINOPATHY	IL12RB1	Inverse variance weighted	2	-0.028672245	0.047068441	0.542417924	-0.120926389	0.0635819	0.971734904	0.886099184	1.065646758
eqtl-a-ENSG00000097007	nyjelL	RETINOPATHY	ABL1	Wald ratio	1	-0.043254178	0.163727157	0.791637749	-0.364159406	0.27765105	0.957667941	0.694780434	1.320025493
eqtl-a-ENSG00000097021	nyjelL	RETINOPATHY	ACOT7	Wald ratio	1	0.067098524	0.053924579	0.213388006	-0.03859365	0.172790699	1.069400835	0.962141596	1.1886173
eqtl-a-ENSG00000097046	nyjelL	RETINOPATHY	CDC7	Inverse variance weighted	2	0.010569106	0.043084247	0.806214447	-0.073876018	0.09501423	1.010625156	0.928786839	1.099674504
eqtl-a-ENSG00000099139	nyjelL	RETINOPATHY	PCSK5	MR Egger	4	-0.045893395	0.230285424	0.860459953	-0.497252826	0.405466036	0.95514378	0.608199196	1.500001391
eqtl-a-ENSG00000099139	nyjelL	RETINOPATHY	PCSK5	Weighted median	4	0.037536418	0.047201542	0.426475587	-0.054978604	0.130051439	1.038249807	0.946505399	1.138886965
eqtl-a-ENSG00000099139	nyjelL	RETINOPATHY	PCSK5	Inverse variance weighted	4	0.013512389	0.043495973	0.756060334	-0.071739718	0.098764495	1.013604094	0.930773128	1.103806317
eqtl-a-ENSG00000099139	nyjelL	RETINOPATHY	PCSK5	Simple mode	4	0.034117371	0.071950759	0.66775001	-0.106906116	0.175140858	1.034706044	0.898610034	1.191414025
eqtl-a-ENSG00000099139	nyjelL	RETINOPATHY	PCSK5	Weighted mode	4	0.040309276	0.053938959	0.509116969	-0.065411084	0.146029636	1.041132722	0.936682329	1.157230483
eqtl-a-ENSG00000099194	nyjelL	RETINOPATHY	SCD	Wald ratio	1	-0.132586262	0.082045582	0.106092728	-0.293395602	0.028223079	0.87582738	0.745727071	1.028625123
eqtl-a-ENSG00000099203	nyjelL	RETINOPATHY	TMED1	Wald ratio	1	0.037403621	0.033999175	0.271274086	-0.029234761	0.104042004	1.03811194	0.97118844	1.109647064
eqtl-a-ENSG00000099250	nyjelL	RETINOPATHY	NRP1	Inverse variance weighted	2	-0.074879884	0.075948543	0.32416787	-0.223739028	0.07397926	0.92785493	0.799523761	1.076784473
eqtl-a-ENSG00000099308	nyjelL	RETINOPATHY	MAST3	Wald ratio	1	0.019565664	0.053601007	0.715093349	-0.085492309	0.124623637	1.019758326	0.918060204	1.132722058
eqtl-a-ENSG00000099331	nyjelL	RETINOPATHY	MYO9B	Inverse variance weighted	2	0.013570922	0.062909832	0.829205848	-0.109732349	0.136874193	1.013663425	0.896073938	1.146683879
eqtl-a-ENSG00000099337	nyjelL	RETINOPATHY	KCNK6	Wald ratio	1	-0.041018606	0.04152171	0.323209774	-0.122401157	0.040363945	0.959811271	0.884793356	1.041189641
eqtl-a-ENSG00000099341	nyjelL	RETINOPATHY	PSMD8	Wald ratio	1	-0.016383795	0.132247762	0.901404645	-0.275589408	0.242821818	0.983749689	0.759124557	1.27484145
eqtl-a-ENSG00000099365	nyjelL	RETINOPATHY	STX1B	Wald ratio	1	-0.0690489	0.123054166	0.5747116	-0.310235064	0.172137265	0.933281042	0.733274569	1.187840871
eqtl-a-ENSG00000099377	nyjelL	RETINOPATHY	HSD3B7	Wald ratio	1	0.010369906	0.050526352	0.837386512	-0.088661744	0.109401556	1.01042386	0.915155078	1.11561024
eqtl-a-ENSG00000099624	nyjelL	RETINOPATHY	ATP5F1D	Wald ratio	1	-0.024012808	0.046610964	0.606430675	-0.115370297	0.067344682	0.976273206	0.891036134	1.069664109
eqtl-a-ENSG00000099769	nyjelL	RETINOPATHY	IGFALS	Wald ratio	1	0.011744993	0.121674081	0.923100994	-0.226736205	0.250226191	1.011814236	0.797131034	1.284315884
eqtl-a-ENSG00000099810	nyjelL	RETINOPATHY	MTAP	MR Egger	3	-0.307372338	0.312524086	0.505290608	-0.919919546	0.30517487	0.735376741	0.398551105	1.356862256
eqtl-a-ENSG00000099810	nyjelL	RETINOPATHY	MTAP	Weighted median	3	0.02472242	0.046947082	0.598470107	-0.067293861	0.116738701	1.025030553	0.934920425	1.123825737
eqtl-a-ENSG00000099810	nyjelL	RETINOPATHY	MTAP	Inverse variance weighted	3	0.024872082	0.045713641	0.586383356	-0.064726655	0.114470819	1.025183972	0.937323641	1.12127992
eqtl-a-ENSG00000099810	nyjelL	RETINOPATHY	MTAP	Simple mode	3	0.139046219	0.088140208	0.255395824	-0.033708588	0.311801026	1.149177213	0.966853216	1.365882891
eqtl-a-ENSG00000099810	nyjelL	RETINOPATHY	MTAP	Weighted mode	3	0.002418688	0.0497042	0.965611377	-0.095001544	0.099838919	1.002421615	0.909371531	1.104992911
eqtl-a-ENSG00000099821	nyjelL	RETINOPATHY	POLRMT	Inverse variance weighted	2	0.055026107	0.106831741	0.606502262	-0.154364106	0.264416319	1.056568198	0.85695994	1.30267041
eqtl-a-ENSG00000099866	nyjelL	RETINOPATHY	MADCAM1	Inverse variance weighted	2	0.16249979	0.111163261	0.143792733	-0.055380202	0.380379782	1.176448071	0.946125361	1.462840044
eqtl-a-ENSG00000099875	nyjelL	RETINOPATHY	MKNK2	Inverse variance weighted	2	-0.063361946	0.060411324	0.294250755	-0.181768141	0.05504425	0.938603689	0.83379464	1.056587368
eqtl-a-ENSG00000099889	nyjelL	RETINOPATHY	ARVCF	Wald ratio	1	-0.085854941	0.08337562	0.303133594	-0.249271156	0.077561274	0.917727346	0.779368614	1.080648446
eqtl-a-ENSG00000099910	nyjelL	RETINOPATHY	KLHL22	Wald ratio	1	0.042178829	0.103956612	0.684937376	-0.161576131	0.245933788	1.043080995	0.850801756	1.278814898
eqtl-a-ENSG00000099940	nyjelL	RETINOPATHY	SNAP29	MR Egger	3	-0.014324235	0.035811296	0.757766464	-0.084514375	0.055865906	0.985777869	0.918958445	1.057455876
eqtl-a-ENSG00000099940	nyjelL	RETINOPATHY	SNAP29	Weighted median	3	-0.006607764	0.021321984	0.756634097	-0.048398853	0.035183324	0.993414019	0.952753703	1.03580958
eqtl-a-ENSG00000099940	nyjelL	RETINOPATHY	SNAP29	Inverse variance weighted	3	-0.005194782	0.020671367	0.801579642	-0.04571066	0.035321096	0.994818687	0.955318334	1.035952296
eqtl-a-ENSG00000099940	nyjelL	RETINOPATHY	SNAP29	Simple mode	3	2.43E-05	0.065658381	0.999738747	-0.128666169	0.128714686	1.000024259	0.879267443	1.137365572
eqtl-a-ENSG00000099940	nyjelL	RETINOPATHY	SNAP29	Weighted mode	3	-0.006456054	0.020402241	0.781643645	-0.046444447	0.033532339	0.993564742	0.954617591	1.034100885
eqtl-a-ENSG00000099942	nyjelL	RETINOPATHY	CRKL	Wald ratio	1	0.037016835	0.089786639	0.680137472	-0.138964976	0.212998647	1.037710491	0.870258508	1.237382977
eqtl-a-ENSG00000099953	nyjelL	RETINOPATHY	MMP11	Wald ratio	1	0.005072347	0.065947936	0.938691625	-0.124185607	0.134330302	1.005085233	0.883215895	1.143770547
eqtl-a-ENSG00000099956	nyjelL	RETINOPATHY	SMARCB1	MR Egger	3	0.085997391	0.132860538	0.6342889	-0.174409263	0.346404045	1.089803485	0.839953066	1.41397381
eqtl-a-ENSG00000099956	nyjelL	RETINOPATHY	SMARCB1	Weighted median	3	0.011072907	0.0358145	0.757189274	-0.059123512	0.081269327	1.011134439	0.942590341	1.084662986
eqtl-a-ENSG00000099956	nyjelL	RETINOPATHY	SMARCB1	Inverse variance weighted	3	0.008490333	0.034255672	0.804249014	-0.058650784	0.075631449	1.008526478	0.943036035	1.078564995
eqtl-a-ENSG00000099956	nyjelL	RETINOPATHY	SMARCB1	Simple mode	3	0.022341327	0.067085763	0.770784437	-0.109146768	0.153829423	1.022592764	0.896598815	1.166291927
eqtl-a-ENSG00000099956	nyjelL	RETINOPATHY	SMARCB1	Weighted mode	3	0.011155447	0.035532611	0.783280142	-0.058488471	0.080799364	1.011217901	0.943189115	1.084153355
eqtl-a-ENSG00000099957	nyjelL	RETINOPATHY	P2RX6	Wald ratio	1	-0.009132685	0.055745012	0.869865267	-0.118392908	0.100127539	0.990908892	0.888346945	1.105311879
eqtl-a-ENSG00000099998	nyjelL	RETINOPATHY	GGT5	Wald ratio	1	-0.12337246	0.10195113	0.226235262	-0.323196675	0.076451754	0.883934371	0.723831481	1.07945011
eqtl-a-ENSG00000100014	nyjelL	RETINOPATHY	SPECC1L	MR Egger	3	-0.057075373	0.072238885	0.574311279	-0.198663586	0.084512841	0.944522875	0.819825647	1.088186818
eqtl-a-ENSG00000100014	nyjelL	RETINOPATHY	SPECC1L	Weighted median	3	-0.063910831	0.04275555	0.134967659	-0.14771171	0.019890048	0.938088644	0.862679781	1.020089173
eqtl-a-ENSG00000100014	nyjelL	RETINOPATHY	SPECC1L	Inverse variance weighted	3	-0.057520487	0.043118673	0.182202508	-0.142033086	0.026992112	0.944102548	0.867592551	1.027359699
eqtl-a-ENSG00000100014	nyjelL	RETINOPATHY	SPECC1L	Simple mode	3	-0.075495013	0.069079769	0.388529451	-0.21089136	0.059901335	0.927284355	0.809862045	1.061731786
eqtl-a-ENSG00000100014	nyjelL	RETINOPATHY	SPECC1L	Weighted mode	3	-0.064033002	0.043960114	0.282527451	-0.150194825	0.02212882	0.937974044	0.860540305	1.022375479
eqtl-a-ENSG00000100023	nyjelL	RETINOPATHY	PPIL2	Wald ratio	1	0.026602297	0.058550047	0.649575911	-0.088155794	0.141360388	1.026959297	0.915618217	1.151839683
eqtl-a-ENSG00000100024	nyjelL	RETINOPATHY	UPB1	Inverse variance weighted	2	-0.03714081	0.045784826	0.417248828	-0.12687907	0.052597449	0.963540449	0.880840186	1.054005269
eqtl-a-ENSG00000100030	nyjelL	RETINOPATHY	MAPK1	Wald ratio	1	0.157737132	0.084382317	0.061578999	-0.007652209	0.323126473	1.170858373	0.992376995	1.381440055
eqtl-a-ENSG00000100031	nyjelL	RETINOPATHY	GGT1	Wald ratio	1	-0.009155785	0.054675913	0.867011615	-0.116320575	0.098009004	0.990886001	0.890189805	1.102972716
eqtl-a-ENSG00000100053	nyjelL	RETINOPATHY	CRYBB3	Wald ratio	1	0.266145214	0.157740817	0.091558922	-0.043026788	0.575317216	1.304924539	0.95788573	1.777694351
eqtl-a-ENSG00000100058	nyjelL	RETINOPATHY	CRYBB2P1	Inverse variance weighted	2	-0.01971185	0.078366741	0.801401769	-0.173310663	0.133886963	0.980481158	0.840876345	1.143263581
eqtl-a-ENSG00000100060	nyjelL	RETINOPATHY	MFNG	Inverse variance weighted	2	0.051601829	0.054477491	0.34352987	-0.055174054	0.158377711	1.052956402	0.946320423	1.171608641
eqtl-a-ENSG00000100077	nyjelL	RETINOPATHY	GRK3	Inverse variance weighted	2	0.09185899	0.086679659	0.289257186	-0.078033141	0.261751122	1.096210235	0.924933772	1.299203159
eqtl-a-ENSG00000100079	nyjelL	RETINOPATHY	LGALS2	MR Egger	3	0.002766018	0.033915524	0.948194426	-0.063708409	0.069240446	1.002769847	0.938278553	1.071693862
eqtl-a-ENSG00000100079	nyjelL	RETINOPATHY	LGALS2	Weighted median	3	0.000846394	0.015994389	0.957797119	-0.03050261	0.032195397	1.000846752	0.969957901	1.032719276
eqtl-a-ENSG00000100079	nyjelL	RETINOPATHY	LGALS2	Inverse variance weighted	3	0.000929199	0.0154887	0.952161964	-0.029428653	0.031287051	1.000929631	0.971000153	1.031781635
eqtl-a-ENSG00000100079	nyjelL	RETINOPATHY	LGALS2	Simple mode	3	-0.000449877	0.022647126	0.985954952	-0.044838244	0.043938489	0.999550224	0.956152132	1.044918079
eqtl-a-ENSG00000100079	nyjelL	RETINOPATHY	LGALS2	Weighted mode	3	0.00104698	0.016476866	0.955113996	-0.031247676	0.033341637	1.001047528	0.969235487	1.033903698
eqtl-a-ENSG00000100097	nyjelL	RETINOPATHY	LGALS1	Wald ratio	1	0.018654769	0.042580861	0.661312196	-0.064803718	0.102113256	1.018829856	0.937251411	1.107508897
eqtl-a-ENSG00000100100	nyjelL	RETINOPATHY	PIK3IP1	Inverse variance weighted	2	0.017964759	0.02212159	0.416739022	-0.025393557	0.061323076	1.018127096	0.974926147	1.063242367
eqtl-a-ENSG00000100151	nyjelL	RETINOPATHY	PICK1	Wald ratio	1	-0.170718826	0.127456808	0.180432379	-0.420534169	0.079096518	0.843058587	0.65669594	1.082308779
eqtl-a-ENSG00000100219	nyjelL	RETINOPATHY	XBP1	MR Egger	3	-0.00065275	0.049886139	0.991670441	-0.098429583	0.097124084	0.999347463	0.906259507	1.101997105
eqtl-a-ENSG00000100219	nyjelL	RETINOPATHY	XBP1	Weighted median	3	0.012054132	0.021688117	0.578351485	-0.030454578	0.054562842	1.012127076	0.97000449	1.056078841
eqtl-a-ENSG00000100219	nyjelL	RETINOPATHY	XBP1	Inverse variance weighted	3	0.012405447	0.021483824	0.563647659	-0.029702847	0.054513742	1.012482714	0.970733947	1.056026988
eqtl-a-ENSG00000100219	nyjelL	RETINOPATHY	XBP1	Simple mode	3	0.017661444	0.033002297	0.646078878	-0.047023059	0.082345946	1.017818329	0.954065397	1.085831384
eqtl-a-ENSG00000100219	nyjelL	RETINOPATHY	XBP1	Weighted mode	3	0.011365588	0.021901806	0.655517818	-0.031561952	0.054293128	1.011430422	0.968930927	1.05579404
eqtl-a-ENSG00000100243	nyjelL	RETINOPATHY	CYB5R3	Inverse variance weighted	2	0.020623152	0.030366892	0.497053729	-0.038895956	0.080142259	1.020837278	0.961850779	1.083441186
eqtl-a-ENSG00000100280	nyjelL	RETINOPATHY	AP1B1	Wald ratio	1	0.040092316	0.056391776	0.477108814	-0.070435565	0.150620197	1.040906862	0.931987791	1.162555032
eqtl-a-ENSG00000100288	nyjelL	RETINOPATHY	CHKB	Inverse variance weighted	2	-0.101272347	0.060415791	0.093688012	-0.219687297	0.017142603	0.903686883	0.802769787	1.017290381
eqtl-a-ENSG00000100290	nyjelL	RETINOPATHY	BIK	Inverse variance weighted	2	-0.07372965	0.075478446	0.328653059	-0.221667403	0.074208103	0.928922794	0.80118179	1.077030916
eqtl-a-ENSG00000100292	nyjelL	RETINOPATHY	HMOX1	Wald ratio	1	0.00229084	0.036879545	0.950469796	-0.069993069	0.074574749	1.002293466	0.932400283	1.077425878
eqtl-a-ENSG00000100299	nyjelL	RETINOPATHY	ARSA	MR Egger	4	0.010139462	0.036117368	0.805288721	-0.060650579	0.080929503	1.01019104	0.941152041	1.084294454
eqtl-a-ENSG00000100299	nyjelL	RETINOPATHY	ARSA	Weighted median	4	0.00999729	0.029112609	0.731297043	-0.047063424	0.067058004	1.01004743	0.954026887	1.069357504
eqtl-a-ENSG00000100299	nyjelL	RETINOPATHY	ARSA	Inverse variance weighted	4	0.010862476	0.02804458	0.698512757	-0.044104902	0.065829853	1.010921686	0.956853577	1.068044977
eqtl-a-ENSG00000100299	nyjelL	RETINOPATHY	ARSA	Simple mode	4	-0.007316533	0.050495462	0.893980858	-0.106287638	0.091654572	0.992710168	0.899165977	1.095986172
eqtl-a-ENSG00000100299	nyjelL	RETINOPATHY	ARSA	Weighted mode	4	0.010340651	0.030132409	0.754108413	-0.048718871	0.069400173	1.0103943	0.952448853	1.071865055
eqtl-a-ENSG00000100300	nyjelL	RETINOPATHY	TSPO	Inverse variance weighted	2	0.040637828	0.039705556	0.306081126	-0.037185062	0.118460718	1.041474844	0.963497812	1.125762652
eqtl-a-ENSG00000100311	nyjelL	RETINOPATHY	PDGFB	Wald ratio	1	0.066239428	0.034571779	0.055365468	-0.001521259	0.134000115	1.068482511	0.998479897	1.143392951
eqtl-a-ENSG00000100316	nyjelL	RETINOPATHY	RPL3	Wald ratio	1	-0.134840448	0.094002985	0.151450362	-0.319086298	0.049405403	0.873855326	0.726812824	1.050646199
eqtl-a-ENSG00000100324	nyjelL	RETINOPATHY	TAB1	Wald ratio	1	-0.300393559	0.199274358	0.131698657	-0.690971301	0.090184182	0.740526722	0.501089124	1.09437583
eqtl-a-ENSG00000100346	nyjelL	RETINOPATHY	CACNA1I	Wald ratio	1	0.123614767	0.07913775	0.118283221	-0.031495223	0.278724757	1.131579865	0.968995585	1.321443576
eqtl-a-ENSG00000100348	nyjelL	RETINOPATHY	TXN2	Wald ratio	1	-0.112997259	0.088183155	0.200055733	-0.285836243	0.059841724	0.893153108	0.751385651	1.061668497
eqtl-a-ENSG00000100359	nyjelL	RETINOPATHY	SGSM3	Wald ratio	1	0.116092587	0.157813138	0.461953939	-0.193221164	0.425406339	1.123099852	0.824299649	1.530212078
eqtl-a-ENSG00000100362	nyjelL	RETINOPATHY	PVALB	MR Egger	3	-0.020627264	0.065570554	0.80597116	-0.14914555	0.107891022	0.979584023	0.861443723	1.113926345
eqtl-a-ENSG00000100362	nyjelL	RETINOPATHY	PVALB	Weighted median	3	0.012162474	0.038084724	0.749458775	-0.062483584	0.086808533	1.012236738	0.939428485	1.090687828
eqtl-a-ENSG00000100362	nyjelL	RETINOPATHY	PVALB	Inverse variance weighted	3	0.018042028	0.036459379	0.620703988	-0.053418354	0.08950241	1.018205768	0.947983337	1.093629969
eqtl-a-ENSG00000100362	nyjelL	RETINOPATHY	PVALB	Simple mode	3	0.015588833	0.059040024	0.816468054	-0.100129614	0.13130728	1.015710973	0.904720146	1.140318124
eqtl-a-ENSG00000100362	nyjelL	RETINOPATHY	PVALB	Weighted mode	3	0.011348218	0.039806187	0.802388415	-0.066671909	0.089368344	1.011412853	0.935502081	1.09348336
eqtl-a-ENSG00000100365	nyjelL	RETINOPATHY	NCF4	Inverse variance weighted	2	-0.121545035	0.114633472	0.289011457	-0.346226641	0.103136571	0.885551172	0.707352154	1.108642808
eqtl-a-ENSG00000100368	nyjelL	RETINOPATHY	CSF2RB	Inverse variance weighted	2	-0.013953458	0.072474342	0.847327363	-0.156003169	0.128096253	0.98614344	0.855556479	1.136662404
eqtl-a-ENSG00000100373	nyjelL	RETINOPATHY	UPK3A	Inverse variance weighted	2	-0.001646637	0.036032877	0.963550817	-0.072271075	0.068977802	0.998354718	0.930278686	1.071412425
eqtl-a-ENSG00000100380	nyjelL	RETINOPATHY	ST13	Wald ratio	1	-0.159920073	0.099572452	0.108259092	-0.355082078	0.035241932	0.852211901	0.701115894	1.035870289
eqtl-a-ENSG00000100385	nyjelL	RETINOPATHY	IL2RB	Wald ratio	1	0.066191363	0.159908772	0.678923883	-0.247229829	0.379612556	1.068431156	0.780961185	1.461718145
eqtl-a-ENSG00000100393	nyjelL	RETINOPATHY	EP300	Wald ratio	1	-0.050812199	0.042848336	0.235676936	-0.134794938	0.03317054	0.950457151	0.873895096	1.033726816
eqtl-a-ENSG00000100399	nyjelL	RETINOPATHY	CHADL	Wald ratio	1	0.24225515	0.232507343	0.297446579	-0.213459242	0.697969542	1.274119243	0.807785083	2.009668015
eqtl-a-ENSG00000100429	nyjelL	RETINOPATHY	HDAC10	Wald ratio	1	0.034565349	0.126544473	0.784739575	-0.213461818	0.282592517	1.035169674	0.807783002	1.326564499
eqtl-a-ENSG00000100448	nyjelL	RETINOPATHY	CTSG	MR Egger	4	-0.044881656	0.059783208	0.531117946	-0.162056745	0.072293432	0.956110625	0.850392948	1.074970728
eqtl-a-ENSG00000100448	nyjelL	RETINOPATHY	CTSG	Weighted median	4	-0.027404784	0.029403428	0.35132267	-0.085035503	0.030225936	0.972967321	0.918479675	1.030687377
eqtl-a-ENSG00000100448	nyjelL	RETINOPATHY	CTSG	Inverse variance weighted	4	-0.032315091	0.026278157	0.218797477	-0.083820278	0.019190097	0.968201463	0.919596513	1.01937541
eqtl-a-ENSG00000100448	nyjelL	RETINOPATHY	CTSG	Simple mode	4	-0.027587486	0.034735721	0.485097031	-0.0956695	0.040494528	0.972789574	0.908764313	1.041325612
eqtl-a-ENSG00000100448	nyjelL	RETINOPATHY	CTSG	Weighted mode	4	-0.027963948	0.031784684	0.443748715	-0.090261927	0.034334032	0.972423424	0.913691833	1.034930249
eqtl-a-ENSG00000100450	nyjelL	RETINOPATHY	GZMH	Inverse variance weighted	2	0.040885702	0.071228464	0.565962444	-0.098722088	0.180493492	1.041733031	0.90599446	1.197808327
eqtl-a-ENSG00000100453	nyjelL	RETINOPATHY	GZMB	Inverse variance weighted	2	0.026411803	0.039014003	0.498416956	-0.050055642	0.102879249	1.026763686	0.951176498	1.108357565
eqtl-a-ENSG00000100462	nyjelL	RETINOPATHY	PRMT5	Inverse variance weighted	2	0.012332216	0.033417497	0.71210187	-0.053166079	0.07783051	1.012408571	0.94822252	1.080939434
eqtl-a-ENSG00000100473	nyjelL	RETINOPATHY	COCH	Wald ratio	1	0.069521135	0.039746943	0.080274792	-0.008382873	0.147425143	1.071994718	0.991652165	1.158846534
eqtl-a-ENSG00000100490	nyjelL	RETINOPATHY	CDKL1	Inverse variance weighted	2	-0.016003571	0.032753411	0.625119413	-0.080200257	0.048193115	0.984123806	0.922931504	1.049373285
eqtl-a-ENSG00000100504	nyjelL	RETINOPATHY	PYGL	Inverse variance weighted	2	0.027342975	0.045845391	0.550896623	-0.062513991	0.117199941	1.027720224	0.939399919	1.124344209
eqtl-a-ENSG00000100519	nyjelL	RETINOPATHY	PSMC6	Inverse variance weighted	2	-0.008439848	0.092150899	0.927025976	-0.189055609	0.172175913	0.991595668	0.827740475	1.18788678
eqtl-a-ENSG00000100577	nyjelL	RETINOPATHY	GSTZ1	Wald ratio	1	0.014511456	0.039089025	0.710457897	-0.062103033	0.091125945	1.014617258	0.939786053	1.095406958
eqtl-a-ENSG00000100591	nyjelL	RETINOPATHY	AHSA1	Wald ratio	1	0.106043303	0.189298189	0.575348582	-0.264981146	0.477067753	1.111870023	0.767220415	1.611342614
eqtl-a-ENSG00000100600	nyjelL	RETINOPATHY	LGMN	Wald ratio	1	-0.100235443	0.0513647	0.051004003	-0.200910256	0.000439369	0.904624405	0.817985838	1.000439465
eqtl-a-ENSG00000100603	nyjelL	RETINOPATHY	SNW1	Wald ratio	1	0.000748983	0.046436394	0.987131304	-0.09026635	0.091764316	1.000749263	0.913687792	1.096106456
eqtl-a-ENSG00000100612	nyjelL	RETINOPATHY	DHRS7	Wald ratio	1	-0.002597849	0.033036809	0.937322956	-0.067349995	0.062154297	0.997405522	0.934867945	1.064126524
eqtl-a-ENSG00000100614	nyjelL	RETINOPATHY	PPM1A	Wald ratio	1	0.152460198	0.189680523	0.421527734	-0.219313627	0.524234023	1.164696104	0.803069815	1.689164492
eqtl-a-ENSG00000100644	nyjelL	RETINOPATHY	HIF1A	Wald ratio	1	-0.011605587	0.106017117	0.912830514	-0.219399136	0.196187962	0.988461498	0.803001148	1.216755587
eqtl-a-ENSG00000100664	nyjelL	RETINOPATHY	EIF5	Inverse variance weighted	2	0.017849247	0.031435962	0.570172765	-0.043765237	0.079463732	1.018009497	0.957178641	1.082706291
eqtl-a-ENSG00000100714	nyjelL	RETINOPATHY	MTHFD1	Inverse variance weighted	2	-0.0482506	0.059024123	0.413658431	-0.163937881	0.067436681	0.952894962	0.848794747	1.069762521
eqtl-a-ENSG00000100721	nyjelL	RETINOPATHY	TCL1A	Inverse variance weighted	2	0.002070617	0.04466598	0.96302507	-0.085474704	0.089615937	1.002072762	0.918076366	1.093754133
eqtl-a-ENSG00000100744	nyjelL	RETINOPATHY	GSKIP	Wald ratio	1	-0.011228229	0.167359001	0.946509512	-0.339251871	0.316795412	0.988834572	0.712303018	1.372721701
eqtl-a-ENSG00000100749	nyjelL	RETINOPATHY	VRK1	Wald ratio	1	0.010213503	0.058780649	0.862057061	-0.10499657	0.125423575	1.010265839	0.900327611	1.133628528
eqtl-a-ENSG00000100767	nyjelL	RETINOPATHY	PAPLN	Wald ratio	1	-0.09334489	0.080245643	0.244732402	-0.25062635	0.06393657	0.910879293	0.778313134	1.066024779
eqtl-a-ENSG00000100784	nyjelL	RETINOPATHY	RPS6KA5	MR Egger	3	0.030070716	0.070902047	0.744637848	-0.108897296	0.169038727	1.030527406	0.89682252	1.184165998
eqtl-a-ENSG00000100784	nyjelL	RETINOPATHY	RPS6KA5	Weighted median	3	-0.011959851	0.037473505	0.749609098	-0.08540792	0.061488219	0.988111384	0.918137681	1.063417968
eqtl-a-ENSG00000100784	nyjelL	RETINOPATHY	RPS6KA5	Inverse variance weighted	3	-0.009809814	0.037793919	0.795202694	-0.083885895	0.064266267	0.990238145	0.919536174	1.066376301
eqtl-a-ENSG00000100784	nyjelL	RETINOPATHY	RPS6KA5	Simple mode	3	-0.01949414	0.056011523	0.761030206	-0.129276726	0.090288446	0.980694642	0.878730764	1.094489939
eqtl-a-ENSG00000100784	nyjelL	RETINOPATHY	RPS6KA5	Weighted mode	3	-0.010352919	0.041499508	0.826279649	-0.091691954	0.070986117	0.989700488	0.912386163	1.073566321
eqtl-a-ENSG00000100804	nyjelL	RETINOPATHY	PSMB5	MR Egger	3	-0.186946051	0.22336484	0.556358052	-0.624741138	0.250849036	0.829488485	0.535400005	1.285116063
eqtl-a-ENSG00000100804	nyjelL	RETINOPATHY	PSMB5	Weighted median	3	0.023025245	0.052276105	0.659607973	-0.079435922	0.125486412	1.023292372	0.923637203	1.133699764
eqtl-a-ENSG00000100804	nyjelL	RETINOPATHY	PSMB5	Inverse variance weighted	3	0.021905397	0.062229863	0.724832418	-0.100065135	0.143875928	1.022147081	0.904778484	1.154740829
eqtl-a-ENSG00000100804	nyjelL	RETINOPATHY	PSMB5	Simple mode	3	-0.048564565	0.080199395	0.606379329	-0.205755379	0.108626249	0.952595833	0.814032181	1.114745635
eqtl-a-ENSG00000100804	nyjelL	RETINOPATHY	PSMB5	Weighted mode	3	0.009206745	0.066764656	0.902951325	-0.12165198	0.14006547	1.009249257	0.885456471	1.150349109
eqtl-a-ENSG00000100823	nyjelL	RETINOPATHY	APEX1	Inverse variance weighted	2	0.020831931	0.074586036	0.780014078	-0.125356699	0.167020561	1.02105043	0.882182173	1.181778564
eqtl-a-ENSG00000100852	nyjelL	RETINOPATHY	ARHGAP5	Wald ratio	1	-0.021431428	0.120372099	0.858689088	-0.257360742	0.214497887	0.978796593	0.773089278	1.239239502
eqtl-a-ENSG00000100902	nyjelL	RETINOPATHY	PSMA6	Wald ratio	1	0.216775644	0.125546122	0.08422849	-0.029294755	0.462846043	1.242065406	0.971130177	1.588588749
eqtl-a-ENSG00000100906	nyjelL	RETINOPATHY	NFKBIA	Inverse variance weighted	2	0.112594747	0.064477783	0.080766392	-0.013781708	0.238971202	1.119178291	0.986312825	1.269941964
eqtl-a-ENSG00000100979	nyjelL	RETINOPATHY	PLTP	Inverse variance weighted	2	0.024672311	0.052355101	0.637462629	-0.077943687	0.127288309	1.024979191	0.925016516	1.135744415
eqtl-a-ENSG00000100983	nyjelL	RETINOPATHY	GSS	Wald ratio	1	0.031198804	0.226747934	0.890562522	-0.413227146	0.475624754	1.031690588	0.661512006	1.609019125
eqtl-a-ENSG00000100985	nyjelL	RETINOPATHY	MMP9	Wald ratio	1	-0.00582917	0.125651999	0.962998305	-0.252107088	0.240448748	0.994187787	0.777161509	1.271819749
eqtl-a-ENSG00000100994	nyjelL	RETINOPATHY	PYGB	Inverse variance weighted	2	-0.04438783	0.024648765	0.071732277	-0.092699409	0.00392375	0.956582894	0.911467438	1.003931458
eqtl-a-ENSG00000100997	nyjelL	RETINOPATHY	ABHD12	Wald ratio	1	0.021707308	0.056305726	0.699847929	-0.088651916	0.132066531	1.021944625	0.915164072	1.141184241
eqtl-a-ENSG00000101000	nyjelL	RETINOPATHY	PROCR	Wald ratio	1	-0.095358275	0.07813253	0.222287404	-0.248498034	0.057781484	0.909047187	0.779971394	1.059483456
eqtl-a-ENSG00000101017	nyjelL	RETINOPATHY	CD40	MR Egger	3	-0.103854925	0.051170634	0.291445006	-0.204149368	-0.003560482	0.901356052	0.815340577	0.996445849
eqtl-a-ENSG00000101017	nyjelL	RETINOPATHY	CD40	Weighted median	3	-0.020780529	0.02549133	0.414957896	-0.070743535	0.029182477	0.979433898	0.93170081	1.029612458
eqtl-a-ENSG00000101017	nyjelL	RETINOPATHY	CD40	Inverse variance weighted	3	-0.017462714	0.035958036	0.627221374	-0.087940464	0.053015036	0.982688876	0.915815399	1.054445499
eqtl-a-ENSG00000101017	nyjelL	RETINOPATHY	CD40	Simple mode	3	0.036209055	0.064823192	0.632640234	-0.0908444	0.163262511	1.036872588	0.913159787	1.177345715
eqtl-a-ENSG00000101017	nyjelL	RETINOPATHY	CD40	Weighted mode	3	-0.027272225	0.025013188	0.389425082	-0.076298073	0.021753623	0.973096304	0.926539989	1.021991958
eqtl-a-ENSG00000101096	nyjelL	RETINOPATHY	NFATC2	Wald ratio	1	0.240920616	0.20774305	0.246169007	-0.166255761	0.648096994	1.272420022	0.84682962	1.911899009
eqtl-a-ENSG00000101109	nyjelL	RETINOPATHY	STK4	Wald ratio	1	-0.00021769	0.061066723	0.997155714	-0.119908468	0.119473088	0.999782334	0.887001622	1.126902916
eqtl-a-ENSG00000101138	nyjelL	RETINOPATHY	CSTF1	Wald ratio	1	-0.028160506	0.089533436	0.753122318	-0.203646041	0.147325029	0.972232305	0.815751063	1.158730523
eqtl-a-ENSG00000101158	nyjelL	RETINOPATHY	NELFCD	MR Egger	3	-0.047917212	0.055177464	0.544758879	-0.156065042	0.060230618	0.953212699	0.855503545	1.062081454
eqtl-a-ENSG00000101158	nyjelL	RETINOPATHY	NELFCD	Weighted median	3	-0.000953074	0.020206686	0.962380727	-0.040558177	0.03865203	0.99904738	0.960253298	1.039408738
eqtl-a-ENSG00000101158	nyjelL	RETINOPATHY	NELFCD	Inverse variance weighted	3	-1.67E-05	0.024700274	0.999460197	-0.048429248	0.048395826	0.999983289	0.952724744	1.049586027
eqtl-a-ENSG00000101158	nyjelL	RETINOPATHY	NELFCD	Simple mode	3	0.044110328	0.045268231	0.432621604	-0.044615405	0.132836061	1.045097652	0.956365224	1.142062755
eqtl-a-ENSG00000101158	nyjelL	RETINOPATHY	NELFCD	Weighted mode	3	-0.006731192	0.02103668	0.779322109	-0.047963084	0.0345007	0.993291412	0.953168974	1.035102753
eqtl-a-ENSG00000101160	nyjelL	RETINOPATHY	CTSZ	Inverse variance weighted	2	-0.026392481	0.045025901	0.557766527	-0.114643248	0.061858286	0.973952757	0.891684197	1.063811577
eqtl-a-ENSG00000101162	nyjelL	RETINOPATHY	TUBB1	Wald ratio	1	-0.182435684	0.170092481	0.28346517	-0.515816948	0.15094558	0.833238233	0.597012667	1.162933369
eqtl-a-ENSG00000101182	nyjelL	RETINOPATHY	PSMA7	Wald ratio	1	-0.024338767	0.198775597	0.90254784	-0.413938938	0.365261403	0.975955032	0.661041315	1.440890613
eqtl-a-ENSG00000101187	nyjelL	RETINOPATHY	SLCO4A1	Wald ratio	1	-0.037571622	0.133203438	0.777896004	-0.29865036	0.223507116	0.963125434	0.741818733	1.250454538
eqtl-a-ENSG00000101188	nyjelL	RETINOPATHY	NTSR1	MR Egger	4	-0.036082598	0.107697066	0.769473305	-0.247168847	0.175003652	0.96456062	0.781008812	1.191250567
eqtl-a-ENSG00000101188	nyjelL	RETINOPATHY	NTSR1	Weighted median	4	0.01367029	0.03595362	0.703782025	-0.056798805	0.084139384	1.013764155	0.944784136	1.087780502
eqtl-a-ENSG00000101188	nyjelL	RETINOPATHY	NTSR1	Inverse variance weighted	4	0.007697525	0.045022181	0.864245918	-0.08054595	0.095940999	1.007727227	0.922612509	1.10069412
eqtl-a-ENSG00000101188	nyjelL	RETINOPATHY	NTSR1	Simple mode	4	0.05053526	0.069817759	0.521514118	-0.086307547	0.187378067	1.05183395	0.917312071	1.206083179
eqtl-a-ENSG00000101188	nyjelL	RETINOPATHY	NTSR1	Weighted mode	4	0.014886336	0.036821857	0.713102605	-0.057284504	0.087057175	1.014997689	0.944325367	1.090959054
eqtl-a-ENSG00000101197	nyjelL	RETINOPATHY	BIRC7	Inverse variance weighted	2	0.000808045	0.039854324	0.983824036	-0.077306431	0.078922521	1.000808371	0.925606175	1.082120477
eqtl-a-ENSG00000101210	nyjelL	RETINOPATHY	EEF1A2	Wald ratio	1	-0.002882765	0.033323312	0.931061828	-0.068196457	0.062430927	0.997121386	0.934076949	1.064420933
eqtl-a-ENSG00000101213	nyjelL	RETINOPATHY	PTK6	Wald ratio	1	0.010390652	0.107422587	0.922943288	-0.200157618	0.220938923	1.010444823	0.818601716	1.24724725
eqtl-a-ENSG00000101224	nyjelL	RETINOPATHY	CDC25B	MR Egger	3	0.022574286	0.070780178	0.803452109	-0.116154862	0.161303435	1.022831014	0.890337333	1.175041463
eqtl-a-ENSG00000101224	nyjelL	RETINOPATHY	CDC25B	Weighted median	3	0.038141343	0.038876146	0.326543984	-0.038055903	0.11433859	1.038878061	0.962659124	1.121131664
eqtl-a-ENSG00000101224	nyjelL	RETINOPATHY	CDC25B	Inverse variance weighted	3	0.045367197	0.038408574	0.237533735	-0.029913609	0.120648003	1.046412029	0.970529375	1.12822771
eqtl-a-ENSG00000101224	nyjelL	RETINOPATHY	CDC25B	Simple mode	3	0.040838436	0.064398223	0.590838317	-0.085382082	0.167058954	1.041683793	0.918161405	1.181823936
eqtl-a-ENSG00000101224	nyjelL	RETINOPATHY	CDC25B	Weighted mode	3	0.03734981	0.041646733	0.464455355	-0.044277786	0.118977407	1.03805608	0.956688166	1.12634447
eqtl-a-ENSG00000101255	nyjelL	RETINOPATHY	TRIB3	MR Egger	3	-0.010660076	0.054834215	0.877762287	-0.118135138	0.096814986	0.989396541	0.888575964	1.101656532
eqtl-a-ENSG00000101255	nyjelL	RETINOPATHY	TRIB3	Weighted median	3	0.015971418	0.032294203	0.620910813	-0.04732522	0.079268055	1.016099643	0.95377716	1.082494451
eqtl-a-ENSG00000101255	nyjelL	RETINOPATHY	TRIB3	Inverse variance weighted	3	0.016409769	0.032352439	0.612001232	-0.047001012	0.07982055	1.016545149	0.954086432	1.083092689
eqtl-a-ENSG00000101255	nyjelL	RETINOPATHY	TRIB3	Simple mode	3	0.078831248	0.060364746	0.321583186	-0.039483655	0.197146151	1.082021714	0.961285666	1.217922029
eqtl-a-ENSG00000101255	nyjelL	RETINOPATHY	TRIB3	Weighted mode	3	0.00977887	0.035468908	0.808651126	-0.059740191	0.07929793	1.009826839	0.942009244	1.082526791
eqtl-a-ENSG00000101266	nyjelL	RETINOPATHY	CSNK2A1	Wald ratio	1	-0.101073875	0.164494408	0.538916856	-0.423482915	0.221335165	0.903866257	0.654762362	1.24774156
eqtl-a-ENSG00000101282	nyjelL	RETINOPATHY	RSPO4	Inverse variance weighted	2	0.062217789	0.056381387	0.269802943	-0.04828973	0.172725309	1.06419409	0.952857676	1.188539579
eqtl-a-ENSG00000101307	nyjelL	RETINOPATHY	SIRPB1	MR Egger	3	0.080422779	0.139186723	0.666449609	-0.192383198	0.353228756	1.083745156	0.824990673	1.423656776
eqtl-a-ENSG00000101307	nyjelL	RETINOPATHY	SIRPB1	Weighted median	3	0.007193275	0.023786887	0.762343281	-0.039429023	0.053815574	1.007219209	0.961338185	1.055289961
eqtl-a-ENSG00000101307	nyjelL	RETINOPATHY	SIRPB1	Inverse variance weighted	3	0.001551555	0.023528302	0.947422245	-0.044563917	0.047667027	1.00155276	0.956414467	1.048821368
eqtl-a-ENSG00000101307	nyjelL	RETINOPATHY	SIRPB1	Simple mode	3	0.007912674	0.029530216	0.813841473	-0.04996655	0.065791898	1.007944062	0.951261244	1.06800444
eqtl-a-ENSG00000101307	nyjelL	RETINOPATHY	SIRPB1	Weighted mode	3	0.007087558	0.024545267	0.799947169	-0.041021165	0.055196281	1.007112734	0.959808815	1.056748014
eqtl-a-ENSG00000101336	nyjelL	RETINOPATHY	HCK	Inverse variance weighted	2	-0.09447859	0.048211577	0.050034839	-0.188973282	1.61E-05	0.909847214	0.827808624	1.000016102
eqtl-a-ENSG00000101384	nyjelL	RETINOPATHY	JAG1	Wald ratio	1	-0.015653946	0.144154416	0.913526495	-0.298196602	0.26688871	0.984467941	0.742155416	1.305895106
eqtl-a-ENSG00000101425	nyjelL	RETINOPATHY	BPI	MR Egger	4	-0.044859426	0.0881691	0.661473953	-0.217670862	0.127952011	0.95613188	0.804390154	1.136498461
eqtl-a-ENSG00000101425	nyjelL	RETINOPATHY	BPI	Weighted median	4	-0.032318055	0.029932191	0.280271793	-0.09098515	0.026349039	0.968198592	0.91303127	1.026699244
eqtl-a-ENSG00000101425	nyjelL	RETINOPATHY	BPI	Inverse variance weighted	4	-0.027044373	0.028039845	0.334796343	-0.082002469	0.027913724	0.973318052	0.921269684	1.028306962
eqtl-a-ENSG00000101425	nyjelL	RETINOPATHY	BPI	Simple mode	4	-0.034042928	0.0372399	0.428044095	-0.107033132	0.038947275	0.966530012	0.898495904	1.039715663
eqtl-a-ENSG00000101425	nyjelL	RETINOPATHY	BPI	Weighted mode	4	-0.027682044	0.033144688	0.46489997	-0.092645632	0.037281545	0.972697593	0.911516455	1.037985219
eqtl-a-ENSG00000101439	nyjelL	RETINOPATHY	CST3	Inverse variance weighted	2	0.00479003	0.030352292	0.874603023	-0.054700463	0.064280523	1.00480152	0.946768697	1.066391504
eqtl-a-ENSG00000101470	nyjelL	RETINOPATHY	TNNC2	Wald ratio	1	-0.040909781	0.032671368	0.210511556	-0.104945662	0.0231261	0.959915729	0.900373446	1.023395581
eqtl-a-ENSG00000101557	nyjelL	RETINOPATHY	USP14	Inverse variance weighted	2	0.054052668	0.047914741	0.259277262	-0.039860225	0.147965561	1.055540194	0.960923743	1.159472964
eqtl-a-ENSG00000101665	nyjelL	RETINOPATHY	SMAD7	Wald ratio	1	0.070110726	0.131662238	0.594376667	-0.18794726	0.328168713	1.072626943	0.828658409	1.388423198
eqtl-a-ENSG00000101751	nyjelL	RETINOPATHY	POLI	Wald ratio	1	0.066076382	0.038129129	0.083102187	-0.00865671	0.140809475	1.068308314	0.991380651	1.151205294
eqtl-a-ENSG00000101782	nyjelL	RETINOPATHY	RIOK3	Inverse variance weighted	2	0.066340937	0.167941048	0.692824331	-0.262823517	0.395505391	1.068590977	0.768877579	1.485134575
eqtl-a-ENSG00000102524	nyjelL	RETINOPATHY	TNFSF13B	Inverse variance weighted	2	0.035742108	0.050566251	0.479667647	-0.063367744	0.134851959	1.036388535	0.938598246	1.144367359
eqtl-a-ENSG00000102554	nyjelL	RETINOPATHY	KLF5	Wald ratio	1	0.097235908	0.147357517	0.509341164	-0.191584825	0.38605664	1.102120341	0.825649587	1.471167995
eqtl-a-ENSG00000102572	nyjelL	RETINOPATHY	STK24	Inverse variance weighted	2	0.032887178	0.112409513	0.769854062	-0.187435467	0.253209824	1.033433939	0.82908262	1.288153534
eqtl-a-ENSG00000102575	nyjelL	RETINOPATHY	ACP5	MR Egger	4	0.146628196	0.085017428	0.226726206	-0.020005962	0.313262354	1.157923363	0.980192829	1.367880353
eqtl-a-ENSG00000102575	nyjelL	RETINOPATHY	ACP5	Weighted median	4	0.002732919	0.024274398	0.910360053	-0.044844902	0.050310739	1.002736656	0.956145767	1.051597818
eqtl-a-ENSG00000102575	nyjelL	RETINOPATHY	ACP5	Inverse variance weighted	4	0.001784228	0.032587927	0.956336678	-0.062088109	0.065656565	1.001785821	0.939800078	1.067859914
eqtl-a-ENSG00000102575	nyjelL	RETINOPATHY	ACP5	Simple mode	4	0.01642459	0.032623064	0.649279578	-0.047516615	0.080365795	1.016560215	0.953594629	1.083683401
eqtl-a-ENSG00000102575	nyjelL	RETINOPATHY	ACP5	Weighted mode	4	0.005408369	0.025812862	0.84746213	-0.04518484	0.056001578	1.005423021	0.955820792	1.057599352
eqtl-a-ENSG00000102595	nyjelL	RETINOPATHY	UGGT2	Inverse variance weighted	2	-0.019189401	0.056192708	0.732732681	-0.129327108	0.090948306	0.980993544	0.878686493	1.095212388
eqtl-a-ENSG00000102699	nyjelL	RETINOPATHY	PARP4	Inverse variance weighted	2	-0.000878743	0.046070382	0.984782125	-0.091176692	0.089419205	0.999121643	0.912856402	1.093538978
eqtl-a-ENSG00000102755	nyjelL	RETINOPATHY	FLT1	Inverse variance weighted	2	0.013639641	0.049896783	0.784578712	-0.084158053	0.111437335	1.013733085	0.919285948	1.11788369
eqtl-a-ENSG00000102796	nyjelL	RETINOPATHY	DHRS12	Inverse variance weighted	2	-0.020295883	0.059307807	0.732190849	-0.136539185	0.095947418	0.979908692	0.872372136	1.100701186
eqtl-a-ENSG00000102837	nyjelL	RETINOPATHY	OLFM4	Inverse variance weighted	2	0.005068294	0.032783505	0.87713752	-0.059187375	0.069323964	1.00508116	0.942530146	1.071783372
eqtl-a-ENSG00000102854	nyjelL	RETINOPATHY	MSLN	MR Egger	3	0.048766275	0.102907762	0.718272287	-0.152932938	0.250465488	1.049974917	0.858187272	1.284623254
eqtl-a-ENSG00000102854	nyjelL	RETINOPATHY	MSLN	Weighted median	3	0.043963598	0.075328397	0.559472084	-0.103680061	0.191607257	1.044944316	0.901513681	1.211194735
eqtl-a-ENSG00000102854	nyjelL	RETINOPATHY	MSLN	Inverse variance weighted	3	0.073818139	0.068744963	0.282913646	-0.060921988	0.208558267	1.076610995	0.940896638	1.231900707
eqtl-a-ENSG00000102854	nyjelL	RETINOPATHY	MSLN	Simple mode	3	0.042933121	0.100902517	0.711889965	-0.154835811	0.240702054	1.04386808	0.856555803	1.272141949
eqtl-a-ENSG00000102854	nyjelL	RETINOPATHY	MSLN	Weighted mode	3	0.040564731	0.092722707	0.704469433	-0.141171775	0.222301236	1.041398718	0.86834014	1.248947549
eqtl-a-ENSG00000102882	nyjelL	RETINOPATHY	MAPK3	Wald ratio	1	-0.004097459	0.024122318	0.865118868	-0.051377202	0.043182284	0.995910924	0.949920291	1.044128206
eqtl-a-ENSG00000102967	nyjelL	RETINOPATHY	DHODH	Wald ratio	1	-0.01136683	0.09540472	0.905161853	-0.198360081	0.175626421	0.988697528	0.820074506	1.191992672
eqtl-a-ENSG00000102996	nyjelL	RETINOPATHY	MMP15	Wald ratio	1	0.019902847	0.157634626	0.899526625	-0.289061019	0.328866713	1.020102229	0.748966502	1.389392655
eqtl-a-ENSG00000103035	nyjelL	RETINOPATHY	PSMD7	Wald ratio	1	0.143278131	0.194647805	0.461676465	-0.238231566	0.524787827	1.154050734	0.788020191	1.690100218
eqtl-a-ENSG00000103043	nyjelL	RETINOPATHY	VAC14	Inverse variance weighted	2	-0.043265009	0.173255921	0.80280594	-0.382846614	0.296316595	0.957657568	0.681917488	1.344895877
eqtl-a-ENSG00000103066	nyjelL	RETINOPATHY	PLA2G15	Wald ratio	1	-0.052432675	0.12102295	0.664836265	-0.289637657	0.184772306	0.948918204	0.748534745	1.202944506
eqtl-a-ENSG00000103126	nyjelL	RETINOPATHY	AXIN1	Inverse variance weighted	2	-0.0386649	0.038120646	0.310450516	-0.113381366	0.036051565	0.962073045	0.892810108	1.036709303
eqtl-a-ENSG00000103150	nyjelL	RETINOPATHY	MLYCD	Inverse variance weighted	2	0.014820608	0.078790687	0.850797465	-0.139609138	0.169250354	1.014930978	0.869698101	1.184416626
eqtl-a-ENSG00000103196	nyjelL	RETINOPATHY	CRISPLD2	MR Egger	4	-0.120254283	0.0515824	0.145013846	-0.221355787	-0.019152779	0.886694937	0.801431491	0.98102947
eqtl-a-ENSG00000103196	nyjelL	RETINOPATHY	CRISPLD2	Weighted median	4	-0.031853895	0.030570693	0.297423316	-0.091772453	0.028064664	0.968648096	0.91231272	1.028462186
eqtl-a-ENSG00000103196	nyjelL	RETINOPATHY	CRISPLD2	Inverse variance weighted	4	-0.023660921	0.04295363	0.581737879	-0.107850035	0.060528193	0.976616804	0.897762219	1.06239755
eqtl-a-ENSG00000103196	nyjelL	RETINOPATHY	CRISPLD2	Simple mode	4	0.080594691	0.113146948	0.527678347	-0.141173327	0.302362709	1.08393148	0.868338792	1.353051902
eqtl-a-ENSG00000103196	nyjelL	RETINOPATHY	CRISPLD2	Weighted mode	4	-0.045425161	0.032693147	0.258864192	-0.109503729	0.018653407	0.955591116	0.896278822	1.018828469
eqtl-a-ENSG00000103222	nyjelL	RETINOPATHY	ABCC1	MR Egger	4	-0.037169163	0.091374549	0.723572266	-0.21626328	0.141924953	0.96351313	0.805523195	1.152490155
eqtl-a-ENSG00000103222	nyjelL	RETINOPATHY	ABCC1	Weighted median	4	-0.002893922	0.041930497	0.944975988	-0.085077697	0.079289853	0.997110261	0.918440921	1.082518047
eqtl-a-ENSG00000103222	nyjelL	RETINOPATHY	ABCC1	Inverse variance weighted	4	0.00707211	0.038005085	0.852379477	-0.067417856	0.081562076	1.007097176	0.934804506	1.084980566
eqtl-a-ENSG00000103222	nyjelL	RETINOPATHY	ABCC1	Simple mode	4	0.00269033	0.057763701	0.965779149	-0.110526525	0.115907185	1.002693952	0.895362581	1.122891646
eqtl-a-ENSG00000103222	nyjelL	RETINOPATHY	ABCC1	Weighted mode	4	-0.004842392	0.048698858	0.927064625	-0.100292154	0.09060737	0.995169313	0.904573105	1.094839054
eqtl-a-ENSG00000103257	nyjelL	RETINOPATHY	SLC7A5	Inverse variance weighted	2	0.026537728	0.056957458	0.641271389	-0.08509889	0.138174347	1.02689299	0.918421457	1.148175714
eqtl-a-ENSG00000103260	nyjelL	RETINOPATHY	METRN	Wald ratio	1	0.007155682	0.044315938	0.87172346	-0.079703557	0.094014921	1.007181345	0.923390039	1.098576138
eqtl-a-ENSG00000103275	nyjelL	RETINOPATHY	UBE2I	Inverse variance weighted	2	-0.055932415	0.041436254	0.177066517	-0.137147473	0.025282642	0.945603042	0.871841644	1.025604959
eqtl-a-ENSG00000103342	nyjelL	RETINOPATHY	GSPT1	MR Egger	4	-0.019790284	0.070190931	0.804479615	-0.157364509	0.117783941	0.980404258	0.854392568	1.125001018
eqtl-a-ENSG00000103342	nyjelL	RETINOPATHY	GSPT1	Weighted median	4	-0.033069329	0.039085267	0.39750716	-0.109676452	0.043537793	0.967471483	0.896124028	1.044499468
eqtl-a-ENSG00000103342	nyjelL	RETINOPATHY	GSPT1	Inverse variance weighted	4	-0.036378752	0.037505602	0.332068838	-0.109889731	0.037132227	0.964275003	0.895932923	1.037830241
eqtl-a-ENSG00000103342	nyjelL	RETINOPATHY	GSPT1	Simple mode	4	-0.032482753	0.069039942	0.670096518	-0.16780104	0.102835534	0.968039146	0.845522043	1.108309115
eqtl-a-ENSG00000103342	nyjelL	RETINOPATHY	GSPT1	Weighted mode	4	-0.032302721	0.03955953	0.473990292	-0.109839399	0.045233958	0.968213439	0.895978019	1.046272615
eqtl-a-ENSG00000103355	nyjelL	RETINOPATHY	PRSS33	Wald ratio	1	-0.09313729	0.14847036	0.53045451	-0.384139195	0.197864615	0.911068411	0.681036623	1.218797376
eqtl-a-ENSG00000103415	nyjelL	RETINOPATHY	HMOX2	Wald ratio	1	0.031238779	0.095927747	0.744689897	-0.156779604	0.219257163	1.031731831	0.854892453	1.245151442
eqtl-a-ENSG00000103479	nyjelL	RETINOPATHY	RBL2	MR Egger	3	-0.06667959	0.066168806	0.497552294	-0.196370449	0.063011269	0.935494895	0.821707778	1.065038841
eqtl-a-ENSG00000103479	nyjelL	RETINOPATHY	RBL2	Weighted median	3	-0.016688949	0.024450381	0.49488242	-0.064611695	0.031233798	0.98344954	0.937431402	1.031726691
eqtl-a-ENSG00000103479	nyjelL	RETINOPATHY	RBL2	Inverse variance weighted	3	-0.008477474	0.023351244	0.716573792	-0.054245912	0.037290965	0.991558359	0.94719915	1.037994997
eqtl-a-ENSG00000103479	nyjelL	RETINOPATHY	RBL2	Simple mode	3	-0.016767475	0.029353216	0.625476869	-0.074299778	0.040764827	0.983372316	0.928393341	1.041607119
eqtl-a-ENSG00000103479	nyjelL	RETINOPATHY	RBL2	Weighted mode	3	-0.016767475	0.026517188	0.591822041	-0.068741164	0.035206213	0.983372316	0.93356829	1.035833289
eqtl-a-ENSG00000103485	nyjelL	RETINOPATHY	QPRT	Wald ratio	1	-0.065969172	0.057599734	0.252083491	-0.178864652	0.046926307	0.936159723	0.836219073	1.048044772
eqtl-a-ENSG00000103489	nyjelL	RETINOPATHY	XYLT1	MR Egger	3	-0.034825162	0.08247601	0.745647709	-0.196478141	0.126827817	0.965774255	0.821619291	1.135221535
eqtl-a-ENSG00000103489	nyjelL	RETINOPATHY	XYLT1	Weighted median	3	0.002462777	0.022666429	0.913477684	-0.041963424	0.046888977	1.002465812	0.958904853	1.04800565
eqtl-a-ENSG00000103489	nyjelL	RETINOPATHY	XYLT1	Inverse variance weighted	3	0.005078947	0.022874958	0.824289834	-0.03975597	0.049913865	1.005091867	0.961023929	1.051180549
eqtl-a-ENSG00000103489	nyjelL	RETINOPATHY	XYLT1	Simple mode	3	0.015579638	0.038679081	0.726076618	-0.060231361	0.091390638	1.015701634	0.941546671	1.095696942
eqtl-a-ENSG00000103489	nyjelL	RETINOPATHY	XYLT1	Weighted mode	3	6.06E-05	0.024029987	0.998218022	-0.047038217	0.047159333	1.00006056	0.954050936	1.048289023
eqtl-a-ENSG00000103496	nyjelL	RETINOPATHY	STX4	Inverse variance weighted	2	-0.013413978	0.031621879	0.671420494	-0.07539286	0.048564904	0.986675589	0.927379085	1.049763504
eqtl-a-ENSG00000103522	nyjelL	RETINOPATHY	IL21R	Inverse variance weighted	2	0.032348702	0.050596864	0.522600448	-0.066821152	0.131518556	1.032877609	0.935362474	1.140559072
eqtl-a-ENSG00000103642	nyjelL	RETINOPATHY	LACTB	Wald ratio	1	0.028955005	0.048690426	0.552060383	-0.06647823	0.124388239	1.029378276	0.935683286	1.132455449
eqtl-a-ENSG00000103653	nyjelL	RETINOPATHY	CSK	Inverse variance weighted	2	-0.040180386	0.032698124	0.219136129	-0.104268709	0.023907938	0.960616142	0.900983162	1.024196024
eqtl-a-ENSG00000103811	nyjelL	RETINOPATHY	CTSH	Wald ratio	1	0.0507554	0.183806535	0.782444454	-0.309505409	0.411016208	1.052065526	0.733809802	1.508349804
eqtl-a-ENSG00000103876	nyjelL	RETINOPATHY	FAH	Inverse variance weighted	2	0.042866036	0.044037596	0.330356342	-0.043447652	0.129179724	1.043798054	0.957482675	1.137894613
eqtl-a-ENSG00000104064	nyjelL	RETINOPATHY	GABPB1	Wald ratio	1	-0.035636192	0.079668931	0.654655934	-0.191787297	0.120514912	0.964991301	0.825482433	1.128077563
eqtl-a-ENSG00000104164	nyjelL	RETINOPATHY	BLOC1S6	Wald ratio	1	0.300968977	0.169689113	0.076121177	-0.031621685	0.633559639	1.351167423	0.968873052	1.884306104
eqtl-a-ENSG00000104205	nyjelL	RETINOPATHY	SGK3	Wald ratio	1	0.469548998	0.470919899	0.318721367	-0.453454005	1.392552	1.599272755	0.63542958	4.025109036
eqtl-a-ENSG00000104267	nyjelL	RETINOPATHY	CA2	MR Egger	3	-0.206603011	0.184643669	0.464306152	-0.568504603	0.15529858	0.813342474	0.566371757	1.168006652
eqtl-a-ENSG00000104267	nyjelL	RETINOPATHY	CA2	Weighted median	3	-0.020252778	0.038202154	0.596009639	-0.095129	0.054623444	0.979950932	0.909255633	1.056142843
eqtl-a-ENSG00000104267	nyjelL	RETINOPATHY	CA2	Inverse variance weighted	3	-0.009229144	0.037440265	0.805292748	-0.082612064	0.064153776	0.990813314	0.920708253	1.066256351
eqtl-a-ENSG00000104267	nyjelL	RETINOPATHY	CA2	Simple mode	3	-0.017787076	0.053187696	0.76987534	-0.122034959	0.086460807	0.98237018	0.885117425	1.090308634
eqtl-a-ENSG00000104267	nyjelL	RETINOPATHY	CA2	Weighted mode	3	-0.023334372	0.042211237	0.635936452	-0.106068396	0.059399652	0.97693577	0.899363134	1.061199267
eqtl-a-ENSG00000104290	nyjelL	RETINOPATHY	FZD3	Inverse variance weighted	2	0.037973008	0.042772489	0.374653477	-0.045861071	0.121807086	1.038703195	0.955174655	1.129536178
eqtl-a-ENSG00000104312	nyjelL	RETINOPATHY	RIPK2	Wald ratio	1	0.032230339	0.038667021	0.404542719	-0.043557022	0.108017699	1.032755362	0.957377961	1.114067464
eqtl-a-ENSG00000104320	nyjelL	RETINOPATHY	NBN	MR Egger	3	-0.401381328	0.72886226	0.679540123	-1.829951357	1.0271887	0.669394753	0.160421371	2.793202258
eqtl-a-ENSG00000104320	nyjelL	RETINOPATHY	NBN	Weighted median	3	-0.001867334	0.038832432	0.961646932	-0.0779789	0.074244232	0.998134408	0.924983944	1.077069828
eqtl-a-ENSG00000104320	nyjelL	RETINOPATHY	NBN	Inverse variance weighted	3	-0.003529548	0.038758356	0.927440564	-0.079495926	0.07243683	0.996476673	0.923581782	1.075124888
eqtl-a-ENSG00000104320	nyjelL	RETINOPATHY	NBN	Simple mode	3	0.017135614	0.076191356	0.842943649	-0.132199444	0.166470673	1.017283271	0.876166231	1.181128897
eqtl-a-ENSG00000104320	nyjelL	RETINOPATHY	NBN	Weighted mode	3	0.003183142	0.036099702	0.937770713	-0.067572274	0.073938558	1.003188213	0.934660166	1.076740646
eqtl-a-ENSG00000104324	nyjelL	RETINOPATHY	CPQ	MR Egger	4	-0.074638084	0.046478162	0.249528546	-0.165735282	0.016459113	0.928079312	0.847270493	1.01659531
eqtl-a-ENSG00000104324	nyjelL	RETINOPATHY	CPQ	Weighted median	4	-0.058157532	0.031402275	0.064023451	-0.119705991	0.003390927	0.943501304	0.887181237	1.003396683
eqtl-a-ENSG00000104324	nyjelL	RETINOPATHY	CPQ	Inverse variance weighted	4	-0.050540084	0.027885123	0.069918391	-0.105194924	0.004114756	0.95071582	0.900149045	1.004123234
eqtl-a-ENSG00000104324	nyjelL	RETINOPATHY	CPQ	Simple mode	4	-0.055535875	0.040266989	0.261669499	-0.134459173	0.023387424	0.945978086	0.874188569	1.023663054
eqtl-a-ENSG00000104324	nyjelL	RETINOPATHY	CPQ	Weighted mode	4	-0.059414094	0.033578259	0.174968325	-0.125227481	0.006399293	0.942316481	0.882296174	1.006419812
eqtl-a-ENSG00000104332	nyjelL	RETINOPATHY	SFRP1	Wald ratio	1	-0.141293334	0.149477401	0.34453187	-0.434269039	0.151682371	0.868234592	0.647737965	1.163790524
eqtl-a-ENSG00000104361	nyjelL	RETINOPATHY	NIPAL2	Inverse variance weighted	2	-0.001674501	0.045437077	0.970602064	-0.090731172	0.08738217	0.9983269	0.913263188	1.091313667
eqtl-a-ENSG00000104365	nyjelL	RETINOPATHY	IKBKB	Wald ratio	1	0.034979345	0.072638418	0.630122575	-0.107391955	0.177350645	1.035598318	0.89817356	1.194049707
eqtl-a-ENSG00000104368	nyjelL	RETINOPATHY	PLAT	Wald ratio	1	0.230467917	0.135620845	0.089252377	-0.03534894	0.496284774	1.259189068	0.965268537	1.642607263
eqtl-a-ENSG00000104375	nyjelL	RETINOPATHY	STK3	Wald ratio	1	-0.218700521	0.210233894	0.298213355	-0.630758953	0.193357911	0.803562332	0.532187742	1.213316975
eqtl-a-ENSG00000104432	nyjelL	RETINOPATHY	IL7	Wald ratio	1	0.009530785	0.16101244	0.952798508	-0.306053599	0.325115168	1.009576347	0.736347151	1.384190051
eqtl-a-ENSG00000104529	nyjelL	RETINOPATHY	EEF1D	Wald ratio	1	0.139376159	0.088317588	0.114536986	-0.033726314	0.312478631	1.149556434	0.966836078	1.366808733
eqtl-a-ENSG00000104549	nyjelL	RETINOPATHY	SQLE	Wald ratio	1	0.073494955	0.108337508	0.497525195	-0.138846562	0.285836471	1.076263107	0.870361565	1.330874801
eqtl-a-ENSG00000104635	nyjelL	RETINOPATHY	SLC39A14	Wald ratio	1	0.092282567	0.149424847	0.536848835	-0.200590134	0.385155267	1.096674662	0.818247735	1.469842522
eqtl-a-ENSG00000104687	nyjelL	RETINOPATHY	GSR	Inverse variance weighted	2	0.007423831	0.04166499	0.858582316	-0.074239549	0.089087211	1.007451456	0.928449258	1.093175989
eqtl-a-ENSG00000104689	nyjelL	RETINOPATHY	TNFRSF10A	Wald ratio	1	-0.078833212	0.236803777	0.739205834	-0.542968616	0.385302191	0.924194056	0.581020862	1.470058493
eqtl-a-ENSG00000104695	nyjelL	RETINOPATHY	PPP2CB	Wald ratio	1	-0.042092963	0.030783396	0.171502538	-0.10242842	0.018242494	0.958780645	0.902642759	1.018409904
eqtl-a-ENSG00000104722	nyjelL	RETINOPATHY	NEFM	Wald ratio	1	-0.010554778	0.127986297	0.934274541	-0.26140792	0.240298365	0.989500729	0.769966771	1.271628503
eqtl-a-ENSG00000104728	nyjelL	RETINOPATHY	ARHGEF10	MR Egger	4	0.007722091	0.085775138	0.936469792	-0.160397179	0.175841361	1.007751983	0.851805402	1.192248906
eqtl-a-ENSG00000104728	nyjelL	RETINOPATHY	ARHGEF10	Weighted median	4	-0.025451075	0.035176144	0.469352944	-0.094396317	0.043494167	0.974870074	0.909922073	1.044453902
eqtl-a-ENSG00000104728	nyjelL	RETINOPATHY	ARHGEF10	Inverse variance weighted	4	-0.028077916	0.031649343	0.374994722	-0.090110628	0.033954796	0.972312605	0.913830085	1.03453784
eqtl-a-ENSG00000104728	nyjelL	RETINOPATHY	ARHGEF10	Simple mode	4	-0.03394643	0.045022739	0.505641167	-0.122190999	0.054298138	0.966623285	0.884979322	1.055799329
eqtl-a-ENSG00000104728	nyjelL	RETINOPATHY	ARHGEF10	Weighted mode	4	-0.025118021	0.037158164	0.547501876	-0.097948024	0.047711981	0.975194811	0.906696029	1.048868518
eqtl-a-ENSG00000104763	nyjelL	RETINOPATHY	ASAH1	Wald ratio	1	0.001566288	0.051198024	0.975594331	-0.098781839	0.101914415	1.001567515	0.905940327	1.1072887
eqtl-a-ENSG00000104765	nyjelL	RETINOPATHY	BNIP3L	Inverse variance weighted	2	0.189371886	0.117332459	0.106532424	-0.040599734	0.419343506	1.208490289	0.960213394	1.520962725
eqtl-a-ENSG00000104774	nyjelL	RETINOPATHY	MAN2B1	Inverse variance weighted	2	0.036585359	0.041538738	0.37845164	-0.044830567	0.118001286	1.03726284	0.956159473	1.125245558
eqtl-a-ENSG00000104783	nyjelL	RETINOPATHY	KCNN4	Inverse variance weighted	2	-0.04485067	0.089337816	0.61564322	-0.219952788	0.130251449	0.956140252	0.802556687	1.139114776
eqtl-a-ENSG00000104804	nyjelL	RETINOPATHY	TULP2	Wald ratio	1	0.119051891	0.181649181	0.512213733	-0.236980505	0.475084287	1.126428368	0.78900667	1.608149737
eqtl-a-ENSG00000104805	nyjelL	RETINOPATHY	NUCB1	MR Egger	4	-0.013300828	0.055878471	0.834021048	-0.12282263	0.096220975	0.986787237	0.884420518	1.101002331
eqtl-a-ENSG00000104805	nyjelL	RETINOPATHY	NUCB1	Weighted median	4	-0.009150726	0.029900544	0.759575114	-0.067755792	0.04945434	0.990891014	0.934488655	1.050697616
eqtl-a-ENSG00000104805	nyjelL	RETINOPATHY	NUCB1	Inverse variance weighted	4	-0.012064971	0.029529362	0.682851293	-0.069942521	0.04581258	0.988007519	0.932447414	1.046878186
eqtl-a-ENSG00000104805	nyjelL	RETINOPATHY	NUCB1	Simple mode	4	0.006628175	0.056989277	0.914759078	-0.105070808	0.118327158	1.00665019	0.900260775	1.125612304
eqtl-a-ENSG00000104805	nyjelL	RETINOPATHY	NUCB1	Weighted mode	4	-0.008788933	0.031796426	0.800180383	-0.071109929	0.053532063	0.991249577	0.931359503	1.054990817
eqtl-a-ENSG00000104812	nyjelL	RETINOPATHY	GYS1	Wald ratio	1	0.005248975	0.059331431	0.92950416	-0.11104063	0.121538579	1.005262775	0.894902388	1.12923293
eqtl-a-ENSG00000104814	nyjelL	RETINOPATHY	MAP4K1	MR Egger	3	0.053103652	1.159840049	0.9708725	-2.220182843	2.326390147	1.054538945	0.108589252	10.24090656
eqtl-a-ENSG00000104814	nyjelL	RETINOPATHY	MAP4K1	Weighted median	3	-0.020458364	0.07544035	0.786248005	-0.168321451	0.127404722	0.979749488	0.845082139	1.135876639
eqtl-a-ENSG00000104814	nyjelL	RETINOPATHY	MAP4K1	Inverse variance weighted	3	-0.028237333	0.087174292	0.746000019	-0.199098946	0.142624279	0.972157614	0.819468806	1.153296403
eqtl-a-ENSG00000104814	nyjelL	RETINOPATHY	MAP4K1	Simple mode	3	0.02383074	0.123319689	0.864614229	-0.21787585	0.26553733	1.024116961	0.80422528	1.304131537
eqtl-a-ENSG00000104814	nyjelL	RETINOPATHY	MAP4K1	Weighted mode	3	-0.020160968	0.078514476	0.821349926	-0.174049341	0.133727405	0.980040905	0.840255438	1.143081179
eqtl-a-ENSG00000104833	nyjelL	RETINOPATHY	TUBB4A	Wald ratio	1	0.001644588	0.03985448	0.967084781	-0.076470193	0.079759369	1.001645941	0.926380526	1.083026426
eqtl-a-ENSG00000104870	nyjelL	RETINOPATHY	FCGRT	Inverse variance weighted	2	0.007727815	0.047704332	0.871310596	-0.085772677	0.101228306	1.007757751	0.917802845	1.10652924
eqtl-a-ENSG00000104879	nyjelL	RETINOPATHY	CKM	Inverse variance weighted	2	0.031858031	0.065817841	0.628362191	-0.097144938	0.160861	1.03237093	0.907424477	1.174521699
eqtl-a-ENSG00000104881	nyjelL	RETINOPATHY	PPP1R13L	Wald ratio	1	0.106610199	0.1868991	0.568395719	-0.259712037	0.472932435	1.112500516	0.771273652	1.604692959
eqtl-a-ENSG00000104884	nyjelL	RETINOPATHY	ERCC2	Wald ratio	1	-0.057211871	0.060360106	0.343209663	-0.17551768	0.061093937	0.944393958	0.839022563	1.062998764
eqtl-a-ENSG00000104885	nyjelL	RETINOPATHY	DOT1L	Wald ratio	1	0.118038624	0.153840976	0.442916914	-0.18348969	0.419566937	1.125287573	0.832360457	1.521302593
eqtl-a-ENSG00000104886	nyjelL	RETINOPATHY	PLEKHJ1	Wald ratio	1	-0.041482655	0.052552219	0.429901237	-0.144485005	0.061519695	0.959365975	0.86546789	1.063451441
eqtl-a-ENSG00000104889	nyjelL	RETINOPATHY	RNASEH2A	Inverse variance weighted	2	-0.010044286	0.065320288	0.877791268	-0.138072051	0.117983479	0.990005989	0.871035931	1.125225521
eqtl-a-ENSG00000104892	nyjelL	RETINOPATHY	KLC3	Wald ratio	1	0.035596531	0.046773787	0.446635625	-0.056080092	0.127273155	1.036237673	0.945463409	1.135727205
eqtl-a-ENSG00000104894	nyjelL	RETINOPATHY	CD37	Inverse variance weighted	2	-0.023400133	0.04092573	0.567477337	-0.103614564	0.056814298	0.976871527	0.901572729	1.058459234
eqtl-a-ENSG00000104899	nyjelL	RETINOPATHY	AMH	Wald ratio	1	0.031940597	0.041346246	0.439809442	-0.049098045	0.112979239	1.032456172	0.952087778	1.119608688
eqtl-a-ENSG00000104918	nyjelL	RETINOPATHY	RETN	MR Egger	4	-0.239831548	0.273684248	0.473279584	-0.776252675	0.296589579	0.786760381	0.46012703	1.345263061
eqtl-a-ENSG00000104918	nyjelL	RETINOPATHY	RETN	Weighted median	4	0.059617771	0.096077781	0.534918322	-0.128694679	0.247930221	1.06143076	0.879242376	1.281370517
eqtl-a-ENSG00000104918	nyjelL	RETINOPATHY	RETN	Inverse variance weighted	4	-0.00549803	0.07987895	0.945125316	-0.162060772	0.151064712	0.994517056	0.850389523	1.16307192
eqtl-a-ENSG00000104918	nyjelL	RETINOPATHY	RETN	Simple mode	4	0.057330515	0.152896743	0.732627444	-0.242347101	0.357008131	1.05900577	0.784783731	1.42904749
eqtl-a-ENSG00000104918	nyjelL	RETINOPATHY	RETN	Weighted mode	4	0.077681855	0.11496887	0.547667175	-0.14765713	0.303020839	1.080778759	0.862726867	1.353942679
eqtl-a-ENSG00000104921	nyjelL	RETINOPATHY	FCER2	Inverse variance weighted	2	-0.006265487	0.052870908	0.905667235	-0.109892466	0.097361493	0.9937541	0.895930473	1.10225876
eqtl-a-ENSG00000104936	nyjelL	RETINOPATHY	DMPK	Wald ratio	1	-0.018648655	0.036283482	0.60727232	-0.08976428	0.05246697	0.981524156	0.914146643	1.053867752
eqtl-a-ENSG00000104951	nyjelL	RETINOPATHY	IL4I1	Wald ratio	1	-0.341835844	0.181742511	0.059988252	-0.698051164	0.014379477	0.710464823	0.497554011	1.014483359
eqtl-a-ENSG00000104964	nyjelL	RETINOPATHY	TLE5	Inverse variance weighted	2	-0.018176664	0.06423919	0.777212956	-0.144085476	0.107732148	0.981987535	0.865813739	1.113749385
eqtl-a-ENSG00000104972	nyjelL	RETINOPATHY	LILRB1	MR Egger	5	-0.077944104	0.039856098	0.145470279	-0.156062056	0.000173848	0.92501613	0.8555061	1.000173863
eqtl-a-ENSG00000104972	nyjelL	RETINOPATHY	LILRB1	Weighted median	5	-0.049036362	0.025258871	0.052215586	-0.098543749	0.000471025	0.952146507	0.906156048	1.000471136
eqtl-a-ENSG00000104972	nyjelL	RETINOPATHY	LILRB1	Inverse variance weighted	5	-0.037571284	0.023506083	0.109961922	-0.083643207	0.008500638	0.96312576	0.919759361	1.008536871
eqtl-a-ENSG00000104972	nyjelL	RETINOPATHY	LILRB1	Simple mode	5	0.053433362	0.041168468	0.264098883	-0.027256837	0.13412356	1.054886693	0.973111279	1.143534106
eqtl-a-ENSG00000104972	nyjelL	RETINOPATHY	LILRB1	Weighted mode	5	-0.048079144	0.024649695	0.122887133	-0.096392546	0.000234259	0.953058355	0.908107472	1.000234286
eqtl-a-ENSG00000104974	nyjelL	RETINOPATHY	LILRA1	MR Egger	4	-0.001979159	0.053853454	0.974022005	-0.10753193	0.103573611	0.998022798	0.898047848	1.109127434
eqtl-a-ENSG00000104974	nyjelL	RETINOPATHY	LILRA1	Weighted median	4	-0.004578323	0.037851626	0.90372711	-0.078767509	0.069610864	0.995432142	0.92425478	1.072090911
eqtl-a-ENSG00000104974	nyjelL	RETINOPATHY	LILRA1	Inverse variance weighted	4	-0.012038923	0.037565073	0.748603103	-0.085666467	0.06158862	0.988033254	0.91790033	1.063524742
eqtl-a-ENSG00000104974	nyjelL	RETINOPATHY	LILRA1	Simple mode	4	-0.002513599	0.062358547	0.97037947	-0.124736352	0.119709153	0.997489557	0.882729602	1.12716897
eqtl-a-ENSG00000104974	nyjelL	RETINOPATHY	LILRA1	Weighted mode	4	-0.003717774	0.042367807	0.935604669	-0.086758675	0.079323128	0.996289129	0.916898339	1.082554069
eqtl-a-ENSG00000105146	nyjelL	RETINOPATHY	AURKC	Wald ratio	1	-0.088139438	0.09846508	0.370715476	-0.281130995	0.104852119	0.915633194	0.754929437	1.110546369
eqtl-a-ENSG00000105173	nyjelL	RETINOPATHY	CCNE1	Wald ratio	1	0.008025653	0.090010297	0.928951796	-0.16839453	0.184445836	1.008057945	0.845020383	1.202551845
eqtl-a-ENSG00000105193	nyjelL	RETINOPATHY	RPS16	Wald ratio	1	-0.089211155	0.059815595	0.135846959	-0.20644972	0.028027411	0.91465242	0.813467161	1.028423874
eqtl-a-ENSG00000105204	nyjelL	RETINOPATHY	DYRK1B	Wald ratio	1	0.028202878	0.086134643	0.743344328	-0.140621022	0.197026779	1.028604345	0.868818512	1.217776651
eqtl-a-ENSG00000105205	nyjelL	RETINOPATHY	CLC	Wald ratio	1	-0.037016068	0.189673843	0.845270497	-0.4087768	0.334744665	0.963660652	0.664462524	1.397583487
eqtl-a-ENSG00000105220	nyjelL	RETINOPATHY	GPI	Inverse variance weighted	2	0.038372058	0.108170632	0.722787099	-0.173642381	0.250386497	1.039117773	0.840597457	1.284521784
eqtl-a-ENSG00000105221	nyjelL	RETINOPATHY	AKT2	Wald ratio	1	-0.021654222	0.121909281	0.859016938	-0.260596411	0.217287968	0.978578548	0.770591859	1.242701909
eqtl-a-ENSG00000105281	nyjelL	RETINOPATHY	SLC1A5	Inverse variance weighted	2	-0.069081609	0.052274852	0.186332205	-0.171540319	0.033377101	0.933250515	0.842366304	1.033940366
eqtl-a-ENSG00000105287	nyjelL	RETINOPATHY	PRKD2	Inverse variance weighted	2	-0.109449674	0.066212848	0.098331367	-0.239226856	0.020327508	0.896327272	0.787236273	1.020535519
eqtl-a-ENSG00000105355	nyjelL	RETINOPATHY	PLIN3	Inverse variance weighted	2	0.028990163	0.076663432	0.705320265	-0.121270163	0.17925049	1.029414468	0.885794618	1.196320373
eqtl-a-ENSG00000105372	nyjelL	RETINOPATHY	RPS19	Wald ratio	1	0.131943933	0.100097193	0.187450704	-0.064246565	0.328134432	1.141044343	0.937773749	1.388375602
eqtl-a-ENSG00000105379	nyjelL	RETINOPATHY	ETFB	MR Egger	3	0.166923653	0.209706125	0.572006841	-0.244100352	0.577947657	1.181664045	0.783409013	1.782376627
eqtl-a-ENSG00000105379	nyjelL	RETINOPATHY	ETFB	Weighted median	3	-0.0131027	0.044669444	0.769273141	-0.10065481	0.07444941	0.986982767	0.904245116	1.077290842
eqtl-a-ENSG00000105379	nyjelL	RETINOPATHY	ETFB	Inverse variance weighted	3	-0.024378185	0.040813089	0.550298478	-0.10437184	0.055615469	0.975916562	0.900890248	1.057191083
eqtl-a-ENSG00000105379	nyjelL	RETINOPATHY	ETFB	Simple mode	3	-0.020334402	0.062882204	0.777093899	-0.143583521	0.102914717	0.979870948	0.866248447	1.108396878
eqtl-a-ENSG00000105379	nyjelL	RETINOPATHY	ETFB	Weighted mode	3	-0.002279562	0.053925702	0.970122332	-0.107973939	0.103414814	0.997723034	0.89765099	1.108951323
eqtl-a-ENSG00000105383	nyjelL	RETINOPATHY	CD33	Inverse variance weighted	2	-0.021417384	0.034042902	0.529264471	-0.088141472	0.045306704	0.978810339	0.915631331	1.04634873
eqtl-a-ENSG00000105397	nyjelL	RETINOPATHY	TYK2	Wald ratio	1	0.003527544	0.045544604	0.938263567	-0.085739879	0.092794967	1.003533773	0.917832948	1.097236743
eqtl-a-ENSG00000105401	nyjelL	RETINOPATHY	CDC37	Wald ratio	1	0.009165041	0.074955631	0.902682908	-0.137747997	0.156078079	1.009207169	0.871318239	1.168917467
eqtl-a-ENSG00000105443	nyjelL	RETINOPATHY	CYTH2	Wald ratio	1	0.018752157	0.047166267	0.690943047	-0.073693726	0.111198039	1.018929083	0.928956166	1.117616217
eqtl-a-ENSG00000105464	nyjelL	RETINOPATHY	GRIN2D	Wald ratio	1	0.188016	0.164636571	0.253451405	-0.13467168	0.51070368	1.206852825	0.874002817	1.666463439
eqtl-a-ENSG00000105472	nyjelL	RETINOPATHY	CLEC11A	MR Egger	3	-0.034915213	0.043887719	0.572174742	-0.120935142	0.051104717	0.965687291	0.886091428	1.052433095
eqtl-a-ENSG00000105472	nyjelL	RETINOPATHY	CLEC11A	Weighted median	3	-0.026289974	0.034900191	0.451275516	-0.094694348	0.042114401	0.974052599	0.909650928	1.043013794
eqtl-a-ENSG00000105472	nyjelL	RETINOPATHY	CLEC11A	Inverse variance weighted	3	-0.026770135	0.035557854	0.45153322	-0.096463528	0.042923259	0.973585009	0.908043015	1.043857785
eqtl-a-ENSG00000105472	nyjelL	RETINOPATHY	CLEC11A	Simple mode	3	-0.007164915	0.057591202	0.912367356	-0.120043672	0.105713841	0.992860691	0.886881704	1.111503764
eqtl-a-ENSG00000105472	nyjelL	RETINOPATHY	CLEC11A	Weighted mode	3	-0.023051088	0.036793176	0.594960409	-0.095165712	0.049063536	0.977212558	0.909222253	1.05028708
eqtl-a-ENSG00000105486	nyjelL	RETINOPATHY	LIG1	MR Egger	3	0.0044763	0.073732102	0.961397983	-0.140038619	0.14899122	1.004486334	0.869324662	1.160662798
eqtl-a-ENSG00000105486	nyjelL	RETINOPATHY	LIG1	Weighted median	3	0.063173836	0.040436928	0.118221861	-0.016082544	0.142430215	1.065211995	0.984046089	1.153072611
eqtl-a-ENSG00000105486	nyjelL	RETINOPATHY	LIG1	Inverse variance weighted	3	0.064877791	0.03978836	0.102980635	-0.013107395	0.142862976	1.067028615	0.986978133	1.153571724
eqtl-a-ENSG00000105486	nyjelL	RETINOPATHY	LIG1	Simple mode	3	0.181883979	0.097297747	0.202504721	-0.008819605	0.372587562	1.199475021	0.991219174	1.451485569
eqtl-a-ENSG00000105486	nyjelL	RETINOPATHY	LIG1	Weighted mode	3	0.052936204	0.040985252	0.32563011	-0.027394889	0.133267297	1.054362379	0.972976947	1.142555359
eqtl-a-ENSG00000105492	nyjelL	RETINOPATHY	SIGLEC6	Wald ratio	1	0.054072717	0.077811096	0.487103584	-0.098437031	0.206582465	1.055561357	0.906252757	1.229469119
eqtl-a-ENSG00000105501	nyjelL	RETINOPATHY	SIGLEC5	MR Egger	4	0.011901973	0.059568223	0.86010649	-0.104851745	0.128655691	1.011973083	0.90045801	1.137298475
eqtl-a-ENSG00000105501	nyjelL	RETINOPATHY	SIGLEC5	Weighted median	4	0.024159403	0.03323516	0.467273121	-0.040981512	0.089300317	1.024453606	0.959846876	1.093408976
eqtl-a-ENSG00000105501	nyjelL	RETINOPATHY	SIGLEC5	Inverse variance weighted	4	0.014513461	0.028387075	0.609161973	-0.041125205	0.070152128	1.014619293	0.959708962	1.072671352
eqtl-a-ENSG00000105501	nyjelL	RETINOPATHY	SIGLEC5	Simple mode	4	0.043797959	0.051060752	0.454087499	-0.056281116	0.143877034	1.044771247	0.945273367	1.154742105
eqtl-a-ENSG00000105501	nyjelL	RETINOPATHY	SIGLEC5	Weighted mode	4	0.038590572	0.036518823	0.368202996	-0.032986321	0.110167464	1.039344859	0.967551795	1.116465023
eqtl-a-ENSG00000105552	nyjelL	RETINOPATHY	BCAT2	Inverse variance weighted	2	-0.047622852	0.041877286	0.255454669	-0.129702333	0.034456629	0.953493328	0.87835685	1.035057136
eqtl-a-ENSG00000105609	nyjelL	RETINOPATHY	LILRB5	Inverse variance weighted	2	-0.042670471	0.154578086	0.782513687	-0.34564352	0.260302578	0.958227102	0.707764746	1.297322569
eqtl-a-ENSG00000105618	nyjelL	RETINOPATHY	PRPF31	MR Egger	3	0.000763014	0.050503252	0.990382549	-0.09822336	0.099749387	1.000763305	0.906446418	1.104893982
eqtl-a-ENSG00000105618	nyjelL	RETINOPATHY	PRPF31	Weighted median	3	-0.032009848	0.029251244	0.273820249	-0.089342285	0.02532259	0.968497045	0.914532489	1.02564593
eqtl-a-ENSG00000105618	nyjelL	RETINOPATHY	PRPF31	Inverse variance weighted	3	-0.034281377	0.032667616	0.29399434	-0.098309905	0.029747151	0.966299572	0.906367973	1.030194018
eqtl-a-ENSG00000105618	nyjelL	RETINOPATHY	PRPF31	Simple mode	3	0.015037742	0.067198309	0.843707161	-0.116670943	0.146746427	1.015151378	0.889877966	1.158060273
eqtl-a-ENSG00000105618	nyjelL	RETINOPATHY	PRPF31	Weighted mode	3	-0.030975941	0.027309944	0.374341504	-0.084503432	0.02255155	0.969498898	0.918968501	1.022807759
eqtl-a-ENSG00000105639	nyjelL	RETINOPATHY	JAK3	Wald ratio	1	0.21146093	0.194349322	0.276574966	-0.169463742	0.592385602	1.235481694	0.84411736	1.808297151
eqtl-a-ENSG00000105640	nyjelL	RETINOPATHY	RPL18A	Wald ratio	1	-0.071158714	0.296201385	0.810146054	-0.651713428	0.509396	0.931314068	0.521152055	1.664285662
eqtl-a-ENSG00000105662	nyjelL	RETINOPATHY	CRTC1	Wald ratio	1	0.235339816	0.347228056	0.497919258	-0.445227173	0.915906805	1.265338678	0.640678715	2.499040368
eqtl-a-ENSG00000105672	nyjelL	RETINOPATHY	ETV2	Wald ratio	1	-0.046475352	0.135468123	0.731544115	-0.311992874	0.219042169	0.954588089	0.731986745	1.244883771
eqtl-a-ENSG00000105695	nyjelL	RETINOPATHY	MAG	Wald ratio	1	0.07099607	0.111430745	0.524039005	-0.14740819	0.28940033	1.073577006	0.862941661	1.335626312
eqtl-a-ENSG00000105707	nyjelL	RETINOPATHY	HPN	Wald ratio	1	-0.351748823	0.194287731	0.070225552	-0.732552775	0.029055129	0.703456792	0.480680354	1.029481347
eqtl-a-ENSG00000105784	nyjelL	RETINOPATHY	RUNDC3B	MR Egger	3	-0.131032668	0.226805463	0.666484657	-0.575571376	0.31350604	0.877189118	0.562383444	1.368213727
eqtl-a-ENSG00000105784	nyjelL	RETINOPATHY	RUNDC3B	Weighted median	3	-0.032429602	0.046047464	0.481267968	-0.122682631	0.057823427	0.968090599	0.884544345	1.059527896
eqtl-a-ENSG00000105784	nyjelL	RETINOPATHY	RUNDC3B	Inverse variance weighted	3	-0.031580953	0.044334963	0.476262844	-0.11847748	0.055315575	0.968912517	0.888271819	1.056874085
eqtl-a-ENSG00000105784	nyjelL	RETINOPATHY	RUNDC3B	Simple mode	3	0.00100296	0.061156329	0.988404275	-0.118863444	0.120869364	1.001003463	0.887929044	1.128477483
eqtl-a-ENSG00000105784	nyjelL	RETINOPATHY	RUNDC3B	Weighted mode	3	-0.041571382	0.049310671	0.487952683	-0.138220297	0.055077534	0.959280858	0.870906812	1.056622535
eqtl-a-ENSG00000105810	nyjelL	RETINOPATHY	CDK6	Wald ratio	1	0.034729736	0.196195078	0.85949555	-0.349812617	0.419272089	1.035339856	0.704820149	1.520854105
eqtl-a-ENSG00000105835	nyjelL	RETINOPATHY	NAMPT	Wald ratio	1	0.080993454	0.124754433	0.516194211	-0.163525234	0.325512142	1.084363798	0.849145071	1.384739648
eqtl-a-ENSG00000105851	nyjelL	RETINOPATHY	PIK3CG	Wald ratio	1	0.081707686	0.09670965	0.398179936	-0.107843227	0.271258599	1.085138562	0.897768331	1.311614209
eqtl-a-ENSG00000105854	nyjelL	RETINOPATHY	PON2	Inverse variance weighted	2	-0.013120308	0.038914425	0.735997824	-0.089392582	0.063151965	0.986965388	0.914486492	1.065188698
eqtl-a-ENSG00000105953	nyjelL	RETINOPATHY	OGDH	Wald ratio	1	-0.017596573	0.084181391	0.834423551	-0.1825921	0.147398954	0.982557343	0.833107911	1.158816185
eqtl-a-ENSG00000105997	nyjelL	RETINOPATHY	HOXA3	Wald ratio	1	-0.039016148	0.111113555	0.725485112	-0.256798717	0.17876642	0.961735178	0.773523896	1.19574141
eqtl-a-ENSG00000106004	nyjelL	RETINOPATHY	HOXA5	Inverse variance weighted	2	-0.025874676	0.048138339	0.590917713	-0.12022582	0.068476469	0.974457205	0.886720175	1.070875425
eqtl-a-ENSG00000106018	nyjelL	RETINOPATHY	VIPR2	Inverse variance weighted	2	-0.005699454	0.097385284	0.953330611	-0.196574611	0.185175703	0.994316757	0.821540033	1.203429868
eqtl-a-ENSG00000106069	nyjelL	RETINOPATHY	CHN2	MR Egger	5	-0.077021286	0.053496632	0.245556743	-0.181874683	0.027832112	0.925870146	0.833705811	1.028223044
eqtl-a-ENSG00000106069	nyjelL	RETINOPATHY	CHN2	Weighted median	5	-0.065483198	0.035541161	0.065407765	-0.135143873	0.004177477	0.936614783	0.873590216	1.004186215
eqtl-a-ENSG00000106069	nyjelL	RETINOPATHY	CHN2	Inverse variance weighted	5	-0.056705858	0.031570974	0.072472416	-0.118584967	0.005173252	0.944871955	0.888176347	1.005186656
eqtl-a-ENSG00000106069	nyjelL	RETINOPATHY	CHN2	Simple mode	5	-0.051297941	0.050203633	0.364644487	-0.149697061	0.047101179	0.949995586	0.860968758	1.048228062
eqtl-a-ENSG00000106069	nyjelL	RETINOPATHY	CHN2	Weighted mode	5	-0.067076573	0.035788984	0.134174076	-0.137222981	0.003069836	0.935123594	0.871775815	1.003074553
eqtl-a-ENSG00000106070	nyjelL	RETINOPATHY	GRB10	Inverse variance weighted	2	-0.065015076	0.044409742	0.143198784	-0.152058169	0.022028018	0.937053337	0.858938316	1.022272426
eqtl-a-ENSG00000106089	nyjelL	RETINOPATHY	STX1A	Wald ratio	1	0.100336157	0.08777395	0.252988775	-0.071700785	0.272373098	1.105542491	0.930809366	1.313076816
eqtl-a-ENSG00000106100	nyjelL	RETINOPATHY	NOD1	Inverse variance weighted	2	0.078554794	0.069840443	0.26068433	-0.058332474	0.215442062	1.081722626	0.943336261	1.240410114
eqtl-a-ENSG00000106105	nyjelL	RETINOPATHY	GARS1	Inverse variance weighted	2	-0.061332116	0.109900805	0.576797988	-0.276737693	0.154073461	0.940510829	0.758253366	1.166576581
eqtl-a-ENSG00000106113	nyjelL	RETINOPATHY	CRHR2	Wald ratio	1	-0.094219716	0.089968588	0.294983717	-0.270558148	0.082118717	0.910082781	0.762953534	1.085584679
eqtl-a-ENSG00000106123	nyjelL	RETINOPATHY	EPHB6	Inverse variance weighted	2	0.019215312	0.058117278	0.740924024	-0.094694552	0.133125177	1.019401115	0.909650743	1.14239299
eqtl-a-ENSG00000106144	nyjelL	RETINOPATHY	CASP2	Inverse variance weighted	2	-0.164772181	0.098872082	0.095610132	-0.358561461	0.0290171	0.848086893	0.698680683	1.029442197
eqtl-a-ENSG00000106211	nyjelL	RETINOPATHY	HSPB1	Wald ratio	1	0.139281197	0.142683903	0.328989076	-0.140379252	0.418941647	1.149447276	0.869028592	1.520351636
eqtl-a-ENSG00000106236	nyjelL	RETINOPATHY	NPTX2	Wald ratio	1	0.063128808	0.20423627	0.75724778	-0.337174282	0.463431897	1.065164032	0.71378443	1.589519704
eqtl-a-ENSG00000106268	nyjelL	RETINOPATHY	NUDT1	Wald ratio	1	0.033073406	0.044906663	0.461431227	-0.054943653	0.121090465	1.033626411	0.946538481	1.128727018
eqtl-a-ENSG00000106327	nyjelL	RETINOPATHY	TFR2	Wald ratio	1	-0.139603535	0.108595062	0.198602878	-0.352449856	0.073242786	0.869702974	0.702963818	1.075991741
eqtl-a-ENSG00000106333	nyjelL	RETINOPATHY	PCOLCE	Wald ratio	1	0.091518088	0.136457273	0.502429433	-0.175938168	0.358974344	1.095836598	0.838669838	1.431860065
eqtl-a-ENSG00000106348	nyjelL	RETINOPATHY	IMPDH1	Wald ratio	1	0.085187358	0.069321624	0.219120045	-0.050683025	0.221057741	1.088921065	0.950579932	1.247395454
eqtl-a-ENSG00000106366	nyjelL	RETINOPATHY	SERPINE1	Wald ratio	1	-0.09407707	0.138520857	0.497039944	-0.36557795	0.17742381	0.91021261	0.693795556	1.194137073
eqtl-a-ENSG00000106415	nyjelL	RETINOPATHY	GLCCI1	Inverse variance weighted	2	-0.049687496	0.116243936	0.669057702	-0.27752561	0.178150618	0.951526734	0.757656161	1.195005298
eqtl-a-ENSG00000106546	nyjelL	RETINOPATHY	AHR	Inverse variance weighted	2	-0.021229003	0.060583227	0.726030591	-0.139972128	0.097514121	0.978994746	0.869382467	1.102427009
eqtl-a-ENSG00000106571	nyjelL	RETINOPATHY	GLI3	Wald ratio	1	0.006322428	0.110128524	0.954218961	-0.209529479	0.222174335	1.006342457	0.810965733	1.248789067
eqtl-a-ENSG00000106588	nyjelL	RETINOPATHY	PSMA2	Wald ratio	1	0.023621474	0.068957026	0.731934349	-0.111534297	0.158777245	1.023902671	0.894460714	1.172076832
eqtl-a-ENSG00000106605	nyjelL	RETINOPATHY	BLVRA	Wald ratio	1	-0.038012381	0.023654539	0.10805867	-0.084375277	0.008350516	0.962701022	0.919086279	1.008385479
eqtl-a-ENSG00000106615	nyjelL	RETINOPATHY	RHEB	Wald ratio	1	-0.181536082	0.134920337	0.178461983	-0.445979944	0.082907779	0.833988152	0.640196612	1.086441611
eqtl-a-ENSG00000106617	nyjelL	RETINOPATHY	PRKAG2	MR Egger	3	0.119194753	0.092706118	0.420830115	-0.062509238	0.300898744	1.126589304	0.939404385	1.351072531
eqtl-a-ENSG00000106617	nyjelL	RETINOPATHY	PRKAG2	Weighted median	3	0.064269025	0.046464455	0.166607568	-0.026801307	0.155339356	1.066379243	0.973554661	1.16805428
eqtl-a-ENSG00000106617	nyjelL	RETINOPATHY	PRKAG2	Inverse variance weighted	3	0.058958399	0.047006973	0.209751899	-0.033175268	0.151092065	1.060731112	0.967368996	1.163103735
eqtl-a-ENSG00000106617	nyjelL	RETINOPATHY	PRKAG2	Simple mode	3	0.037855858	0.074907366	0.663490761	-0.108962579	0.184674295	1.038581519	0.896763974	1.20282661
eqtl-a-ENSG00000106617	nyjelL	RETINOPATHY	PRKAG2	Weighted mode	3	0.071518548	0.053880962	0.315642336	-0.034088137	0.177125234	1.074138074	0.966486317	1.193780586
eqtl-a-ENSG00000106624	nyjelL	RETINOPATHY	AEBP1	Wald ratio	1	-0.006228241	0.055422788	0.910524573	-0.114856906	0.102400424	0.993791114	0.891493702	1.107826983
eqtl-a-ENSG00000106628	nyjelL	RETINOPATHY	POLD2	Wald ratio	1	0.106017315	0.154904111	0.493718779	-0.197594742	0.409629372	1.111841128	0.820702382	1.50625942
eqtl-a-ENSG00000106633	nyjelL	RETINOPATHY	GCK	Wald ratio	1	0.005253157	0.111601129	0.962456784	-0.213485057	0.22399137	1.005266979	0.807764231	1.251060223
eqtl-a-ENSG00000106682	nyjelL	RETINOPATHY	EIF4H	Wald ratio	1	-0.183030259	0.095797975	0.056057818	-0.37079429	0.004733771	0.832742957	0.690185905	1.004744993
eqtl-a-ENSG00000106683	nyjelL	RETINOPATHY	LIMK1	Inverse variance weighted	2	-0.000466321	0.03705825	0.989960121	-0.073100491	0.07216785	0.999533788	0.929507418	1.07483574
eqtl-a-ENSG00000106692	nyjelL	RETINOPATHY	FKTN	Wald ratio	1	0.139369033	0.089456446	0.119244142	-0.035965602	0.314703668	1.149548243	0.964673476	1.369853319
eqtl-a-ENSG00000106714	nyjelL	RETINOPATHY	CNTNAP3	Wald ratio	1	0.036735772	0.124956433	0.768766582	-0.208178837	0.281650381	1.03741887	0.812061797	1.325315283
eqtl-a-ENSG00000106799	nyjelL	RETINOPATHY	TGFBR1	Inverse variance weighted	2	-0.034608128	0.060911955	0.569921963	-0.153995561	0.084779304	0.965983884	0.857275826	1.088476818
eqtl-a-ENSG00000106804	nyjelL	RETINOPATHY	C5	Inverse variance weighted	2	0.068172018	0.119136856	0.567175634	-0.16533622	0.301680256	1.070549446	0.847608673	1.352128822
eqtl-a-ENSG00000106952	nyjelL	RETINOPATHY	TNFSF8	MR Egger	3	-0.044898589	0.059583583	0.588894759	-0.161682412	0.071885234	0.956094435	0.850711337	1.074532017
eqtl-a-ENSG00000106952	nyjelL	RETINOPATHY	TNFSF8	Weighted median	3	-0.058305063	0.037411501	0.119119588	-0.131631605	0.015021479	0.943362118	0.876663894	1.015134868
eqtl-a-ENSG00000106952	nyjelL	RETINOPATHY	TNFSF8	Inverse variance weighted	3	-0.058547366	0.036796389	0.111583209	-0.130668289	0.013573556	0.943133567	0.877508806	1.013666095
eqtl-a-ENSG00000106952	nyjelL	RETINOPATHY	TNFSF8	Simple mode	3	-0.092799233	0.066874135	0.299623393	-0.223872538	0.038274071	0.911376456	0.799417024	1.039015958
eqtl-a-ENSG00000106952	nyjelL	RETINOPATHY	TNFSF8	Weighted mode	3	-0.055297998	0.036406208	0.268117975	-0.126654166	0.01605817	0.946203139	0.881038313	1.016187795
eqtl-a-ENSG00000106976	nyjelL	RETINOPATHY	DNM1	Inverse variance weighted	2	-0.007502351	0.07532987	0.920667204	-0.155148897	0.140144195	0.992525721	0.856287669	1.150439674
eqtl-a-ENSG00000106991	nyjelL	RETINOPATHY	ENG	Inverse variance weighted	2	-0.010063362	0.078929704	0.898546429	-0.164765582	0.144638857	0.989987104	0.848092489	1.15562215
eqtl-a-ENSG00000106992	nyjelL	RETINOPATHY	AK1	Wald ratio	1	-0.006731159	0.043269401	0.876376748	-0.091539185	0.078076868	0.993291445	0.912525558	1.081205765
eqtl-a-ENSG00000107014	nyjelL	RETINOPATHY	RLN2	Wald ratio	1	0.065531478	0.116099387	0.572452733	-0.162023321	0.293086277	1.067726346	0.850421371	1.340558445
eqtl-a-ENSG00000107077	nyjelL	RETINOPATHY	KDM4C	Inverse variance weighted	2	0.105420609	0.078012843	0.176591742	-0.047484563	0.258325781	1.111177883	0.953625194	1.294760558
eqtl-a-ENSG00000107099	nyjelL	RETINOPATHY	DOCK8	MR Egger	4	0.0262565	0.234405057	0.921041873	-0.433177412	0.485690411	1.026604238	0.64844544	1.625296745
eqtl-a-ENSG00000107099	nyjelL	RETINOPATHY	DOCK8	Weighted median	4	-0.038262437	0.034699492	0.270166142	-0.106273441	0.029748567	0.962460323	0.899178742	1.030195477
eqtl-a-ENSG00000107099	nyjelL	RETINOPATHY	DOCK8	Inverse variance weighted	4	-0.03621265	0.032167056	0.260263629	-0.099260081	0.02683478	0.964435184	0.905507172	1.027198075
eqtl-a-ENSG00000107099	nyjelL	RETINOPATHY	DOCK8	Simple mode	4	-0.07617246	0.060192338	0.295049755	-0.194149442	0.041804522	0.926656382	0.823534824	1.042690636
eqtl-a-ENSG00000107099	nyjelL	RETINOPATHY	DOCK8	Weighted mode	4	-0.036358378	0.038095009	0.410285022	-0.111024596	0.038307839	0.964294649	0.894916738	1.039051044
eqtl-a-ENSG00000107140	nyjelL	RETINOPATHY	TESK1	Wald ratio	1	0.198763159	0.242478562	0.412378962	-0.276494823	0.674021141	1.219893011	0.758437546	1.962111406
eqtl-a-ENSG00000107147	nyjelL	RETINOPATHY	KCNT1	Wald ratio	1	0.014211708	0.049320672	0.773232595	-0.082456809	0.110880225	1.014313175	0.92085121	1.117261079
eqtl-a-ENSG00000107262	nyjelL	RETINOPATHY	BAG1	Wald ratio	1	-0.029465173	0.054888752	0.591394559	-0.137047126	0.078116781	0.970964693	0.871929134	1.08124892
eqtl-a-ENSG00000107263	nyjelL	RETINOPATHY	RAPGEF1	MR Egger	4	-0.088460628	0.074861245	0.35880745	-0.235188669	0.058267413	0.915339148	0.790421707	1.059998415
eqtl-a-ENSG00000107263	nyjelL	RETINOPATHY	RAPGEF1	Weighted median	4	-0.059057798	0.037033282	0.110774369	-0.131643031	0.013527435	0.942652285	0.876653878	1.013619345
eqtl-a-ENSG00000107263	nyjelL	RETINOPATHY	RAPGEF1	Inverse variance weighted	4	-0.059460611	0.035035933	0.089671665	-0.128131041	0.009209818	0.942272648	0.87973809	1.009252359
eqtl-a-ENSG00000107263	nyjelL	RETINOPATHY	RAPGEF1	Simple mode	4	-0.020737477	0.056916865	0.73976584	-0.132294532	0.090819578	0.979476066	0.876082923	1.095071413
eqtl-a-ENSG00000107263	nyjelL	RETINOPATHY	RAPGEF1	Weighted mode	4	-0.067438805	0.039913137	0.189678338	-0.145668552	0.010790943	0.934784923	0.864444174	1.010849375
eqtl-a-ENSG00000107282	nyjelL	RETINOPATHY	APBA1	Wald ratio	1	-0.038120722	0.217556507	0.860905068	-0.464531476	0.388290032	0.962596727	0.62842947	1.474457362
eqtl-a-ENSG00000107317	nyjelL	RETINOPATHY	PTGDS	Wald ratio	1	0.046593613	0.048755209	0.339241869	-0.048966598	0.142153823	1.047696152	0.952212935	1.152753955
eqtl-a-ENSG00000107331	nyjelL	RETINOPATHY	ABCA2	Inverse variance weighted	2	0.001998332	0.064743699	0.975376987	-0.124899318	0.128895981	1.00200033	0.882585759	1.137571789
eqtl-a-ENSG00000107447	nyjelL	RETINOPATHY	DNTT	Wald ratio	1	0.235773586	0.221900523	0.288000005	-0.199151438	0.670698611	1.265887664	0.819425792	1.955603049
eqtl-a-ENSG00000107611	nyjelL	RETINOPATHY	CUBN	Inverse variance weighted	2	-0.023355636	0.037106173	0.529069385	-0.096083734	0.049372462	0.976914996	0.90838795	1.050611591
eqtl-a-ENSG00000107614	nyjelL	RETINOPATHY	TRDMT1	Wald ratio	1	0.064802399	0.07357372	0.378435896	-0.079402093	0.20900689	1.066948173	0.923668449	1.23245349
eqtl-a-ENSG00000107736	nyjelL	RETINOPATHY	CDH23	Inverse variance weighted	2	0.036227416	0.023214467	0.118629164	-0.00927294	0.081727771	1.036891625	0.990769921	1.085160358
eqtl-a-ENSG00000107738	nyjelL	RETINOPATHY	VSIR	Inverse variance weighted	2	0.156860841	0.075744381	0.038365918	0.008401855	0.305319828	1.16983281	1.008437249	1.357058959
eqtl-a-ENSG00000107742	nyjelL	RETINOPATHY	SPOCK2	Inverse variance weighted	2	0.051079065	0.050383331	0.310673992	-0.047672264	0.149830393	1.052406098	0.953446215	1.161637204
eqtl-a-ENSG00000107745	nyjelL	RETINOPATHY	MICU1	Wald ratio	1	0.054179796	0.048015413	0.259158021	-0.039930413	0.148290005	1.055674391	0.9608563	1.15984921
eqtl-a-ENSG00000107789	nyjelL	RETINOPATHY	MINPP1	Wald ratio	1	-0.14112883	0.202486114	0.48581513	-0.538001614	0.255743953	0.868377431	0.583913973	1.291422021
eqtl-a-ENSG00000107796	nyjelL	RETINOPATHY	ACTA2	MR Egger	4	0.048284498	0.044274773	0.38933704	-0.038494057	0.135063054	1.049469185	0.962237423	1.144608954
eqtl-a-ENSG00000107796	nyjelL	RETINOPATHY	ACTA2	Weighted median	4	-0.002506418	0.014399463	0.86181574	-0.030729364	0.025716529	0.997496721	0.969737984	1.026050052
eqtl-a-ENSG00000107796	nyjelL	RETINOPATHY	ACTA2	Inverse variance weighted	4	-0.00696999	0.013732211	0.611758438	-0.033885124	0.019945144	0.993054244	0.966682547	1.020145378
eqtl-a-ENSG00000107796	nyjelL	RETINOPATHY	ACTA2	Simple mode	4	-0.014013879	0.023921853	0.599153481	-0.060900711	0.032872954	0.986083859	0.940916658	1.033419239
eqtl-a-ENSG00000107796	nyjelL	RETINOPATHY	ACTA2	Weighted mode	4	-0.002519019	0.014661603	0.874522362	-0.031255761	0.026217724	0.997484151	0.969227651	1.026564431
eqtl-a-ENSG00000107798	nyjelL	RETINOPATHY	LIPA	Inverse variance weighted	2	-0.002793474	0.042594943	0.947710396	-0.086279562	0.080692615	0.997210425	0.917337742	1.084037629
eqtl-a-ENSG00000107882	nyjelL	RETINOPATHY	SUFU	Wald ratio	1	-0.11334504	0.108964774	0.298247493	-0.326915997	0.100225917	0.89284254	0.721144319	1.105420623
eqtl-a-ENSG00000107960	nyjelL	RETINOPATHY	STN1	Wald ratio	1	0.064166907	0.070465608	0.362499258	-0.073945685	0.2022795	1.066270352	0.928722136	1.224190121
eqtl-a-ENSG00000107968	nyjelL	RETINOPATHY	MAP3K8	Wald ratio	1	0.040274686	0.047713491	0.398616711	-0.053243756	0.133793128	1.041096709	0.948148867	1.143156308
eqtl-a-ENSG00000108039	nyjelL	RETINOPATHY	XPNPEP1	Inverse variance weighted	2	-0.032415624	0.035504698	0.361244994	-0.102004833	0.037173585	0.968104131	0.903025188	1.037873164
eqtl-a-ENSG00000108055	nyjelL	RETINOPATHY	SMC3	Wald ratio	1	-0.056603379	0.132895807	0.670163963	-0.317079161	0.203872403	0.944968789	0.728273102	1.226141691
eqtl-a-ENSG00000108091	nyjelL	RETINOPATHY	CCDC6	Wald ratio	1	0.037345149	0.077009987	0.62771959	-0.113594425	0.188284723	1.038051241	0.892619907	1.207177177
eqtl-a-ENSG00000108100	nyjelL	RETINOPATHY	CCNY	Wald ratio	1	0.044544701	0.112624169	0.692461854	-0.176198671	0.265288073	1.045551713	0.838451391	1.303806513
eqtl-a-ENSG00000108107	nyjelL	RETINOPATHY	RPL28	Inverse variance weighted	2	-0.050660504	0.044279153	0.252575375	-0.137447643	0.036126635	0.950601341	0.871579982	1.036787132
eqtl-a-ENSG00000108175	nyjelL	RETINOPATHY	ZMIZ1	Wald ratio	1	0.089156344	0.079051112	0.259391034	-0.065783835	0.244096524	1.093251566	0.936333245	1.276467534
eqtl-a-ENSG00000108179	nyjelL	RETINOPATHY	PPIF	Inverse variance weighted	2	-0.09505067	0.065573978	0.147192941	-0.223575666	0.033474327	0.909326858	0.799654383	1.034040896
eqtl-a-ENSG00000108344	nyjelL	RETINOPATHY	PSMD3	Wald ratio	1	-0.123215231	0.067991846	0.069954374	-0.25647925	0.010048787	0.884073362	0.77377105	1.010099446
eqtl-a-ENSG00000108375	nyjelL	RETINOPATHY	RNF43	Wald ratio	1	0.202947349	0.138722213	0.143473787	-0.068948188	0.474842885	1.225007968	0.933375039	1.607761575
eqtl-a-ENSG00000108379	nyjelL	RETINOPATHY	WNT3	Wald ratio	1	0.001817289	0.096305662	0.984944806	-0.186941809	0.190576386	1.001818941	0.829492004	1.209946793
eqtl-a-ENSG00000108405	nyjelL	RETINOPATHY	P2RX1	MR Egger	3	0.904411018	0.622679608	0.383856602	-0.316041013	2.124863049	2.470476428	0.72902955	8.371750891
eqtl-a-ENSG00000108405	nyjelL	RETINOPATHY	P2RX1	Weighted median	3	0.015580454	0.038274684	0.683956996	-0.059437928	0.090598835	1.015702462	0.942294022	1.09482971
eqtl-a-ENSG00000108405	nyjelL	RETINOPATHY	P2RX1	Inverse variance weighted	3	0.013292266	0.037564094	0.723447084	-0.060333359	0.086917891	1.013381001	0.94145064	1.090807111
eqtl-a-ENSG00000108405	nyjelL	RETINOPATHY	P2RX1	Simple mode	3	0.040935693	0.05773093	0.551790221	-0.072216931	0.154088316	1.041785109	0.930329057	1.166593911
eqtl-a-ENSG00000108405	nyjelL	RETINOPATHY	P2RX1	Weighted mode	3	0.013023165	0.038457852	0.767131978	-0.062354226	0.088400556	1.013108336	0.939550015	1.092425612
eqtl-a-ENSG00000108443	nyjelL	RETINOPATHY	RPS6KB1	Inverse variance weighted	2	0.030533019	0.090074968	0.73462976	-0.146013918	0.207079956	1.031003932	0.864145676	1.230080921
eqtl-a-ENSG00000108468	nyjelL	RETINOPATHY	CBX1	Wald ratio	1	-0.13700161	0.071798096	0.056371699	-0.277725878	0.003722657	0.871968822	0.757504442	1.003729595
eqtl-a-ENSG00000108479	nyjelL	RETINOPATHY	GALK1	Wald ratio	1	-0.000767521	0.050932703	0.987976873	-0.100595619	0.099060576	0.999232773	0.904298641	1.104133181
eqtl-a-ENSG00000108515	nyjelL	RETINOPATHY	ENO3	Inverse variance weighted	2	0.080679023	0.072576821	0.26629459	-0.061571546	0.222929592	1.084022895	0.94028567	1.24973258
eqtl-a-ENSG00000108556	nyjelL	RETINOPATHY	CHRNE	Wald ratio	1	0.013442794	0.041290052	0.744749858	-0.067485707	0.094371295	1.013533555	0.934741081	1.098967712
eqtl-a-ENSG00000108578	nyjelL	RETINOPATHY	BLMH	Wald ratio	1	-0.060023176	0.041547976	0.148550187	-0.141457208	0.021410857	0.941742708	0.868092322	1.021641714
eqtl-a-ENSG00000108582	nyjelL	RETINOPATHY	CPD	Inverse variance weighted	2	-0.070441334	0.034328952	0.040174405	-0.137726079	-0.003156589	0.931982414	0.871337337	0.996848388
eqtl-a-ENSG00000108591	nyjelL	RETINOPATHY	DRG2	Wald ratio	1	0.054336893	0.045298251	0.230319507	-0.034447679	0.143121464	1.055840247	0.966138888	1.153869947
eqtl-a-ENSG00000108622	nyjelL	RETINOPATHY	ICAM2	Inverse variance weighted	2	-0.078591051	0.050462637	0.119373005	-0.17749782	0.020315717	0.924417887	0.837362825	1.020523486
eqtl-a-ENSG00000108654	nyjelL	RETINOPATHY	DDX5	Wald ratio	1	0.020081562	0.027058832	0.457999819	-0.032953749	0.073116873	1.020284553	0.967583311	1.075856268
eqtl-a-ENSG00000108671	nyjelL	RETINOPATHY	PSMD11	Wald ratio	1	0.144387858	0.179589523	0.421403787	-0.207607607	0.496383324	1.155332127	0.812525804	1.64276915
eqtl-a-ENSG00000108679	nyjelL	RETINOPATHY	LGALS3BP	MR Egger	3	0.27185264	0.408396458	0.626110387	-0.528604417	1.072309698	1.312393593	0.58942699	2.922120928
eqtl-a-ENSG00000108679	nyjelL	RETINOPATHY	LGALS3BP	Weighted median	3	0.045128426	0.071008162	0.52507722	-0.094047572	0.184304423	1.046162205	0.910239459	1.2023818
eqtl-a-ENSG00000108679	nyjelL	RETINOPATHY	LGALS3BP	Inverse variance weighted	3	0.023604438	0.06997938	0.735886531	-0.113555148	0.160764023	1.023885227	0.892654967	1.174407803
eqtl-a-ENSG00000108679	nyjelL	RETINOPATHY	LGALS3BP	Simple mode	3	0.097744098	0.105805521	0.453111084	-0.109634723	0.305122919	1.102680571	0.896161422	1.356791768
eqtl-a-ENSG00000108679	nyjelL	RETINOPATHY	LGALS3BP	Weighted mode	3	0.082899181	0.087511299	0.443475838	-0.088622966	0.254421328	1.08643227	0.915190567	1.289715083
eqtl-a-ENSG00000108691	nyjelL	RETINOPATHY	CCL2	Wald ratio	1	-0.004123982	0.201988283	0.983710772	-0.400021018	0.391773053	0.99588451	0.670305958	1.479601882
eqtl-a-ENSG00000108700	nyjelL	RETINOPATHY	CCL8	Wald ratio	1	0.294973189	0.227279229	0.194340636	-0.150494099	0.740440477	1.343090348	0.860282806	2.096858929
eqtl-a-ENSG00000108773	nyjelL	RETINOPATHY	KAT2A	Wald ratio	1	0.019205267	0.135194416	0.887035254	-0.245775789	0.284186322	1.019390874	0.78209756	1.32868047
eqtl-a-ENSG00000108784	nyjelL	RETINOPATHY	NAGLU	Inverse variance weighted	2	-0.065773374	0.053360938	0.217720274	-0.170360813	0.038814066	0.93634304	0.843360466	1.039577173
eqtl-a-ENSG00000108786	nyjelL	RETINOPATHY	HSD17B1	Wald ratio	1	-0.017357533	0.066763085	0.79487381	-0.148213179	0.113498112	0.982792241	0.862247282	1.120189774
eqtl-a-ENSG00000108788	nyjelL	RETINOPATHY	MLX	Wald ratio	1	-0.009066637	0.07607372	0.905130966	-0.158171129	0.140037854	0.990974341	0.853703676	1.150317343
eqtl-a-ENSG00000108799	nyjelL	RETINOPATHY	EZH1	Wald ratio	1	-0.007914515	0.161315116	0.960869526	-0.324092143	0.308263113	0.992116722	0.723183603	1.361059054
eqtl-a-ENSG00000108813	nyjelL	RETINOPATHY	DLX4	Wald ratio	1	0.09206693	0.127704439	0.470947916	-0.15823377	0.34236763	1.096438204	0.8536502	1.408277928
eqtl-a-ENSG00000108821	nyjelL	RETINOPATHY	COL1A1	Wald ratio	1	-0.110372563	0.15950148	0.488947019	-0.422995464	0.202250338	0.895500443	0.655081605	1.224154422
eqtl-a-ENSG00000108823	nyjelL	RETINOPATHY	SGCA	Wald ratio	1	0.063992849	0.042708929	0.134042798	-0.019716653	0.147702351	1.066084775	0.980476449	1.15916782
eqtl-a-ENSG00000108839	nyjelL	RETINOPATHY	ALOX12	Wald ratio	1	0.085846757	0.085167239	0.31346472	-0.081081032	0.252774546	1.089639336	0.922118968	1.287592951
eqtl-a-ENSG00000108846	nyjelL	RETINOPATHY	ABCC3	MR Egger	3	-0.064866408	0.086909946	0.59181872	-0.235209902	0.105477087	0.937192657	0.790404924	1.111240642
eqtl-a-ENSG00000108846	nyjelL	RETINOPATHY	ABCC3	Weighted median	3	-0.007120072	0.02832355	0.801517652	-0.062634231	0.048394086	0.992905216	0.939286973	1.049584201
eqtl-a-ENSG00000108846	nyjelL	RETINOPATHY	ABCC3	Inverse variance weighted	3	-0.003170357	0.033836957	0.925351372	-0.069490793	0.063150079	0.996834664	0.932868723	1.06518669
eqtl-a-ENSG00000108846	nyjelL	RETINOPATHY	ABCC3	Simple mode	3	-0.000159502	0.039848536	0.997169672	-0.078262632	0.077943628	0.999840511	0.924721533	1.081061716
eqtl-a-ENSG00000108846	nyjelL	RETINOPATHY	ABCC3	Weighted mode	3	-0.009162092	0.033818033	0.811849732	-0.075445437	0.057121252	0.990879752	0.927330327	1.058784182
eqtl-a-ENSG00000108861	nyjelL	RETINOPATHY	DUSP3	MR Egger	3	-0.080646571	0.067053769	0.441576706	-0.212071958	0.050778815	0.922519679	0.808906488	1.052090161
eqtl-a-ENSG00000108861	nyjelL	RETINOPATHY	DUSP3	Weighted median	3	-0.025062025	0.044728375	0.575263912	-0.11272964	0.062605591	0.975249421	0.893392165	1.064606866
eqtl-a-ENSG00000108861	nyjelL	RETINOPATHY	DUSP3	Inverse variance weighted	3	-0.022999413	0.045142512	0.610412614	-0.111478737	0.065479911	0.977263057	0.894510411	1.067671288
eqtl-a-ENSG00000108861	nyjelL	RETINOPATHY	DUSP3	Simple mode	3	-0.075000271	0.085582293	0.473259948	-0.242741565	0.092741023	0.927743235	0.784474223	1.097177555
eqtl-a-ENSG00000108861	nyjelL	RETINOPATHY	DUSP3	Weighted mode	3	-0.035237475	0.048571118	0.543561643	-0.130436866	0.059961917	0.965376137	0.877711905	1.061796109
eqtl-a-ENSG00000108883	nyjelL	RETINOPATHY	EFTUD2	Wald ratio	1	0.216907242	0.117713283	0.065376577	-0.013810792	0.447625276	1.24222887	0.986284139	1.564592295
eqtl-a-ENSG00000108950	nyjelL	RETINOPATHY	FAM20A	Wald ratio	1	-0.070385506	0.081155685	0.385783194	-0.229450649	0.088679638	0.932034446	0.7949702	1.092730531
eqtl-a-ENSG00000108963	nyjelL	RETINOPATHY	DPH1	Wald ratio	1	-0.030431729	0.075393051	0.686476709	-0.178202108	0.117338651	0.970026655	0.836773288	1.124500178
eqtl-a-ENSG00000109079	nyjelL	RETINOPATHY	TNFAIP1	Wald ratio	1	-0.088360598	0.283105029	0.754955081	-0.643246454	0.466525258	0.915430714	0.525583369	1.594444274
eqtl-a-ENSG00000109084	nyjelL	RETINOPATHY	TMEM97	Wald ratio	1	-0.028704224	0.063280734	0.650115807	-0.152734462	0.095326014	0.971703829	0.858357618	1.100017418
eqtl-a-ENSG00000109099	nyjelL	RETINOPATHY	PMP22	Wald ratio	1	0.078549347	0.052369658	0.133639831	-0.024095183	0.181193877	1.081716733	0.976192788	1.198647546
eqtl-a-ENSG00000109107	nyjelL	RETINOPATHY	ALDOC	Wald ratio	1	-0.043091002	0.039847667	0.279522182	-0.12119243	0.035010426	0.957824222	0.885863477	1.035630506
eqtl-a-ENSG00000109272	nyjelL	RETINOPATHY	PF4V1	MR Egger	3	0.126930478	0.25647479	0.707433266	-0.375760111	0.629621068	1.135338084	0.686767061	1.876899227
eqtl-a-ENSG00000109272	nyjelL	RETINOPATHY	PF4V1	Weighted median	3	-0.016752267	0.028072267	0.550670937	-0.071773911	0.038269377	0.983387272	0.930741302	1.039011081
eqtl-a-ENSG00000109272	nyjelL	RETINOPATHY	PF4V1	Inverse variance weighted	3	-0.015973402	0.026158395	0.541436941	-0.067243856	0.035297053	0.984153497	0.934967176	1.035927388
eqtl-a-ENSG00000109272	nyjelL	RETINOPATHY	PF4V1	Simple mode	3	-0.007518477	0.034624463	0.848234908	-0.075382424	0.060345469	0.992509716	0.927388762	1.062203442
eqtl-a-ENSG00000109272	nyjelL	RETINOPATHY	PF4V1	Weighted mode	3	-0.017662576	0.033633679	0.651891414	-0.083584588	0.048259436	0.982492493	0.919813278	1.049442883
eqtl-a-ENSG00000109323	nyjelL	RETINOPATHY	MANBA	Inverse variance weighted	2	-0.019523733	0.118417384	0.869044582	-0.251621806	0.212574339	0.98066562	0.777538743	1.236858057
eqtl-a-ENSG00000109381	nyjelL	RETINOPATHY	ELF2	Inverse variance weighted	2	-0.00570423	0.070738257	0.935729408	-0.144351214	0.132942753	0.994312008	0.86558369	1.14218461
eqtl-a-ENSG00000109390	nyjelL	RETINOPATHY	NDUFC1	Wald ratio	1	-0.014731116	0.074641237	0.843546653	-0.16102794	0.131565709	0.985376856	0.851268286	1.140612853
eqtl-a-ENSG00000109458	nyjelL	RETINOPATHY	GAB1	Wald ratio	1	0.114915897	0.155617035	0.460239098	-0.190093491	0.419925285	1.121779089	0.826881824	1.521847847
eqtl-a-ENSG00000109466	nyjelL	RETINOPATHY	KLHL2	Wald ratio	1	-0.004501836	0.105795637	0.966058504	-0.211861284	0.202857611	0.995508282	0.809076922	1.224898044
eqtl-a-ENSG00000109501	nyjelL	RETINOPATHY	WFS1	Inverse variance weighted	2	0.067547835	0.054926345	0.21877599	-0.040107801	0.17520347	1.069881436	0.960685871	1.191488625
eqtl-a-ENSG00000109572	nyjelL	RETINOPATHY	CLCN3	Wald ratio	1	0.183933077	0.151934775	0.22604663	-0.113859083	0.481725237	1.201935383	0.892383699	1.618864919
eqtl-a-ENSG00000109670	nyjelL	RETINOPATHY	FBXW7	Wald ratio	1	-0.087785166	0.110204111	0.425701454	-0.303785224	0.128214892	0.915957634	0.738019358	1.136797265
eqtl-a-ENSG00000109684	nyjelL	RETINOPATHY	CLNK	Wald ratio	1	0.131779232	0.163849319	0.421240565	-0.189365433	0.452923896	1.140856427	0.827484062	1.572904478
eqtl-a-ENSG00000109689	nyjelL	RETINOPATHY	STIM2	MR Egger	3	0.030320049	0.077589651	0.76284127	-0.121755667	0.182395766	1.030784383	0.885364666	1.200089054
eqtl-a-ENSG00000109689	nyjelL	RETINOPATHY	STIM2	Weighted median	3	0.059295622	0.038891168	0.127345116	-0.016931067	0.135522312	1.061088876	0.983211458	1.145134746
eqtl-a-ENSG00000109689	nyjelL	RETINOPATHY	STIM2	Inverse variance weighted	3	0.069660499	0.044223168	0.11520943	-0.017016911	0.156337908	1.072144125	0.983127059	1.169221226
eqtl-a-ENSG00000109689	nyjelL	RETINOPATHY	STIM2	Simple mode	3	0.034672151	0.087168464	0.729246413	-0.136178038	0.205522339	1.035280237	0.872687248	1.228166417
eqtl-a-ENSG00000109689	nyjelL	RETINOPATHY	STIM2	Weighted mode	3	0.056242606	0.042762434	0.318983088	-0.027571764	0.140056977	1.057854295	0.972804868	1.15033934
eqtl-a-ENSG00000109743	nyjelL	RETINOPATHY	BST1	MR Egger	3	0.154484233	0.099336874	0.363799322	-0.040216039	0.349184505	1.167055877	0.960581893	1.417910778
eqtl-a-ENSG00000109743	nyjelL	RETINOPATHY	BST1	Weighted median	3	0.02529954	0.028119397	0.368270103	-0.029814478	0.080413559	1.02562229	0.970625589	1.083735163
eqtl-a-ENSG00000109743	nyjelL	RETINOPATHY	BST1	Inverse variance weighted	3	0.015600345	0.030785978	0.612340489	-0.044740172	0.075940861	1.015722665	0.956245909	1.078898767
eqtl-a-ENSG00000109743	nyjelL	RETINOPATHY	BST1	Simple mode	3	0.036131096	0.047489037	0.526223331	-0.056947416	0.129209608	1.036791757	0.944643742	1.137928618
eqtl-a-ENSG00000109743	nyjelL	RETINOPATHY	BST1	Weighted mode	3	0.055847121	0.033461217	0.237058843	-0.009736865	0.121431107	1.057436012	0.990310385	1.129111576
eqtl-a-ENSG00000109790	nyjelL	RETINOPATHY	KLHL5	Wald ratio	1	-0.036393805	0.117062527	0.755882714	-0.265836357	0.193048747	0.964260488	0.76656456	1.21294192
eqtl-a-ENSG00000109814	nyjelL	RETINOPATHY	UGDH	MR Egger	3	-0.16747467	0.082499584	0.291392079	-0.329173854	-0.005775485	0.845798041	0.719517915	0.994241161
eqtl-a-ENSG00000109814	nyjelL	RETINOPATHY	UGDH	Weighted median	3	-0.020753916	0.026069932	0.425981861	-0.071850983	0.03034315	0.979459964	0.930669571	1.030808195
eqtl-a-ENSG00000109814	nyjelL	RETINOPATHY	UGDH	Inverse variance weighted	3	-0.019077634	0.034102615	0.575876138	-0.085918759	0.047763492	0.981103193	0.91766878	1.048922547
eqtl-a-ENSG00000109814	nyjelL	RETINOPATHY	UGDH	Simple mode	3	0.035655409	0.046068833	0.519919605	-0.054639503	0.125950321	1.036298686	0.946826415	1.13422582
eqtl-a-ENSG00000109814	nyjelL	RETINOPATHY	UGDH	Weighted mode	3	-0.033274322	0.032188771	0.409886373	-0.096364314	0.029815669	0.967273179	0.908133111	1.030264607
eqtl-a-ENSG00000109861	nyjelL	RETINOPATHY	CTSC	MR Egger	5	0.015009049	0.071838805	0.847887382	-0.125795009	0.155813107	1.01512225	0.881795588	1.168607778
eqtl-a-ENSG00000109861	nyjelL	RETINOPATHY	CTSC	Weighted median	5	0.02621705	0.026922154	0.330151121	-0.026550371	0.078984471	1.02656374	0.973798991	1.082187516
eqtl-a-ENSG00000109861	nyjelL	RETINOPATHY	CTSC	Inverse variance weighted	5	0.030552949	0.024313001	0.208880145	-0.017100532	0.078206431	1.031024481	0.983044852	1.081345858
eqtl-a-ENSG00000109861	nyjelL	RETINOPATHY	CTSC	Simple mode	5	0.025986099	0.035328478	0.502801632	-0.043257718	0.095229916	1.026326682	0.957664551	1.099911713
eqtl-a-ENSG00000109861	nyjelL	RETINOPATHY	CTSC	Weighted mode	5	0.031558986	0.027561933	0.316055107	-0.022462402	0.085580374	1.032062251	0.977787999	1.089349113
eqtl-a-ENSG00000109927	nyjelL	RETINOPATHY	TECTA	Wald ratio	1	0.046637483	0.16409513	0.776249422	-0.274988971	0.368263938	1.047742116	0.759580501	1.445223438
eqtl-a-ENSG00000109943	nyjelL	RETINOPATHY	CRTAM	Inverse variance weighted	2	0.010841548	0.060255543	0.857210546	-0.107259317	0.128942413	1.01090053	0.8982927	1.13762461
eqtl-a-ENSG00000109956	nyjelL	RETINOPATHY	B3GAT1	Inverse variance weighted	2	0.043691442	0.041100968	0.287769667	-0.036866455	0.124249339	1.044659967	0.963804838	1.132298162
eqtl-a-ENSG00000109971	nyjelL	RETINOPATHY	HSPA8	Wald ratio	1	-0.03776139	0.111299943	0.734401885	-0.255909277	0.180386498	0.962942681	0.774212204	1.197680174
eqtl-a-ENSG00000110013	nyjelL	RETINOPATHY	SIAE	Wald ratio	1	-0.332157898	0.329610444	0.313584733	-0.978194368	0.313878573	0.717374042	0.375989385	1.368723527
eqtl-a-ENSG00000110063	nyjelL	RETINOPATHY	DCPS	Inverse variance weighted	2	0.019867377	0.029829425	0.505390117	-0.038598297	0.07833305	1.020066046	0.962137125	1.081482787
eqtl-a-ENSG00000110080	nyjelL	RETINOPATHY	ST3GAL4	Wald ratio	1	0.025687324	0.069198753	0.710480535	-0.109942231	0.161316879	1.026020086	0.895885888	1.175057261
eqtl-a-ENSG00000110090	nyjelL	RETINOPATHY	CPT1A	Wald ratio	1	-0.008724309	0.052446748	0.867884634	-0.111519936	0.094071318	0.991313637	0.894473559	1.098638096
eqtl-a-ENSG00000110169	nyjelL	RETINOPATHY	HPX	Wald ratio	1	0.006050847	0.122178705	0.960501266	-0.233419416	0.245521109	1.00606919	0.791821401	1.278287267
eqtl-a-ENSG00000110203	nyjelL	RETINOPATHY	FOLR3	MR Egger	4	0.014373747	0.024949158	0.62272532	-0.034526602	0.063274097	1.014477546	0.96606264	1.0653188
eqtl-a-ENSG00000110203	nyjelL	RETINOPATHY	FOLR3	Weighted median	4	0.018628735	0.012058271	0.122372216	-0.005005476	0.042262947	1.018803333	0.99500703	1.04316874
eqtl-a-ENSG00000110203	nyjelL	RETINOPATHY	FOLR3	Inverse variance weighted	4	0.021795924	0.011519392	0.058476703	-0.000782084	0.044373932	1.02203519	0.999218222	1.045373181
eqtl-a-ENSG00000110203	nyjelL	RETINOPATHY	FOLR3	Simple mode	4	0.054016598	0.021770214	0.089173958	0.011346979	0.096686217	1.055502122	1.011411601	1.101514683
eqtl-a-ENSG00000110203	nyjelL	RETINOPATHY	FOLR3	Weighted mode	4	0.014165802	0.012553551	0.341227741	-0.010439159	0.038770762	1.014266612	0.98961514	1.039532156
eqtl-a-ENSG00000110321	nyjelL	RETINOPATHY	EIF4G2	Wald ratio	1	0.139018852	0.096903715	0.151398814	-0.05091243	0.328950133	1.149145763	0.95036189	1.389508563
eqtl-a-ENSG00000110324	nyjelL	RETINOPATHY	IL10RA	Inverse variance weighted	2	-0.059263677	0.044813508	0.186017951	-0.147098153	0.028570799	0.942458231	0.863209246	1.028982859
eqtl-a-ENSG00000110330	nyjelL	RETINOPATHY	BIRC2	Wald ratio	1	-0.133686915	0.161650521	0.408230281	-0.450521936	0.183148107	0.874863929	0.637295437	1.20099227
eqtl-a-ENSG00000110395	nyjelL	RETINOPATHY	CBL	Wald ratio	1	0.040924165	0.049680216	0.410080619	-0.056449057	0.138297388	1.0417731	0.94511463	1.148316996
eqtl-a-ENSG00000110422	nyjelL	RETINOPATHY	HIPK3	Wald ratio	1	0.030163346	0.105325234	0.77458487	-0.176274113	0.236600805	1.030622868	0.838388139	1.266935263
eqtl-a-ENSG00000110435	nyjelL	RETINOPATHY	PDHX	Wald ratio	1	-0.099698724	0.064123376	0.119994827	-0.225380541	0.025983093	0.905110065	0.798212408	1.026323596
eqtl-a-ENSG00000110446	nyjelL	RETINOPATHY	SLC15A3	Inverse variance weighted	2	-0.037358033	0.042264051	0.37673948	-0.120195572	0.045479506	0.963331169	0.886746997	1.046529557
eqtl-a-ENSG00000110448	nyjelL	RETINOPATHY	CD5	Inverse variance weighted	2	0.029659109	0.04029986	0.461754682	-0.049328617	0.108646834	1.030103321	0.951868278	1.114768583
eqtl-a-ENSG00000110619	nyjelL	RETINOPATHY	CARS1	Wald ratio	1	-0.008927812	0.050091716	0.858542893	-0.107107576	0.089251952	0.991111923	0.898429018	1.093356095
eqtl-a-ENSG00000110628	nyjelL	RETINOPATHY	SLC22A18	Inverse variance weighted	2	-0.003875315	0.029670018	0.896080805	-0.062028549	0.05427792	0.996132185	0.939856054	1.055777983
eqtl-a-ENSG00000110651	nyjelL	RETINOPATHY	CD81	Inverse variance weighted	2	-0.022053645	0.073333232	0.763618915	-0.165786781	0.121679491	0.978187759	0.84722686	1.129392063
eqtl-a-ENSG00000110700	nyjelL	RETINOPATHY	RPS13	Wald ratio	1	-0.055122583	0.371428571	0.882021612	-0.783122583	0.672877417	0.946369132	0.456976833	1.959868574
eqtl-a-ENSG00000110711	nyjelL	RETINOPATHY	AIP	Wald ratio	1	-0.019161095	0.083702426	0.818931697	-0.183217851	0.144895661	0.981021312	0.832586757	1.155918957
eqtl-a-ENSG00000110717	nyjelL	RETINOPATHY	NDUFS8	MR Egger	3	-0.150961534	1.04457441	0.908628551	-2.198327379	1.89640431	0.859880774	0.110988645	6.66189721
eqtl-a-ENSG00000110717	nyjelL	RETINOPATHY	NDUFS8	Weighted median	3	-0.008082345	0.038958197	0.835649078	-0.084440412	0.068275722	0.991950229	0.919026417	1.070660472
eqtl-a-ENSG00000110717	nyjelL	RETINOPATHY	NDUFS8	Inverse variance weighted	3	-0.004866473	0.038322341	0.89894998	-0.079978262	0.070245315	0.995145349	0.923136413	1.072771316
eqtl-a-ENSG00000110717	nyjelL	RETINOPATHY	NDUFS8	Simple mode	3	-0.013541671	0.048304665	0.805554096	-0.108218814	0.081135472	0.986549605	0.897431204	1.084517808
eqtl-a-ENSG00000110717	nyjelL	RETINOPATHY	NDUFS8	Weighted mode	3	-0.008156159	0.042383857	0.865170053	-0.091228518	0.0749162	0.991877012	0.912809093	1.077793828
eqtl-a-ENSG00000110721	nyjelL	RETINOPATHY	CHKA	Wald ratio	1	0.120882708	0.123315985	0.326953868	-0.120816622	0.362582038	1.128492542	0.886196454	1.437035107
eqtl-a-ENSG00000110768	nyjelL	RETINOPATHY	GTF2H1	Inverse variance weighted	2	0.001320813	0.040498672	0.973982621	-0.078056585	0.08069821	1.001321685	0.924912089	1.084043694
eqtl-a-ENSG00000110799	nyjelL	RETINOPATHY	VWF	MR Egger	3	0.03369853	0.053226578	0.640683303	-0.070625563	0.138022623	1.034272758	0.931810731	1.148001522
eqtl-a-ENSG00000110799	nyjelL	RETINOPATHY	VWF	Weighted median	3	0.010791697	0.033040657	0.743956288	-0.05396799	0.075551384	1.010850137	0.947462434	1.078478643
eqtl-a-ENSG00000110799	nyjelL	RETINOPATHY	VWF	Inverse variance weighted	3	0.012031108	0.03272575	0.713145925	-0.052111361	0.076173578	1.012103773	0.949223155	1.079149874
eqtl-a-ENSG00000110799	nyjelL	RETINOPATHY	VWF	Simple mode	3	-0.012425427	0.048169834	0.820561991	-0.106838301	0.081987447	0.98765145	0.898670976	1.085442184
eqtl-a-ENSG00000110799	nyjelL	RETINOPATHY	VWF	Weighted mode	3	-0.008533783	0.036692116	0.837722299	-0.080450331	0.063382765	0.991502526	0.922700732	1.065434572
eqtl-a-ENSG00000110801	nyjelL	RETINOPATHY	PSMD9	Wald ratio	1	0.032704262	0.052732519	0.535131701	-0.070651476	0.136059999	1.033244924	0.931786585	1.145750636
eqtl-a-ENSG00000110811	nyjelL	RETINOPATHY	P3H3	Inverse variance weighted	2	-0.035339063	0.076127882	0.642499751	-0.184549711	0.113871585	0.965278071	0.831478605	1.120608212
eqtl-a-ENSG00000110848	nyjelL	RETINOPATHY	CD69	Inverse variance weighted	2	0.089445255	0.071600365	0.211581318	-0.050891461	0.22978197	1.093567464	0.950381818	1.258325628
eqtl-a-ENSG00000110876	nyjelL	RETINOPATHY	SELPLG	Inverse variance weighted	2	0.050946746	0.041558321	0.22023268	-0.030507562	0.132401054	1.052266854	0.969953097	1.141566057
eqtl-a-ENSG00000110881	nyjelL	RETINOPATHY	ASIC1	Wald ratio	1	-0.069419699	0.091066501	0.445882906	-0.247910041	0.109070643	0.932935046	0.780430147	1.115241132
eqtl-a-ENSG00000110911	nyjelL	RETINOPATHY	SLC11A2	Wald ratio	1	0.174469988	0.094650914	0.065285287	-0.011045804	0.35998578	1.190615009	0.989014977	1.433309033
eqtl-a-ENSG00000110921	nyjelL	RETINOPATHY	MVK	Wald ratio	1	-0.141464857	0.119260462	0.235549625	-0.375215362	0.092285648	0.868085682	0.687141279	1.096678041
eqtl-a-ENSG00000110931	nyjelL	RETINOPATHY	CAMKK2	MR Egger	3	0.097109465	0.124249835	0.577666898	-0.146420211	0.340639141	1.101980995	0.863794651	1.405845837
eqtl-a-ENSG00000110931	nyjelL	RETINOPATHY	CAMKK2	Weighted median	3	0.052213047	0.029486923	0.076607486	-0.005581322	0.110007417	1.053600185	0.994434224	1.11628635
eqtl-a-ENSG00000110931	nyjelL	RETINOPATHY	CAMKK2	Inverse variance weighted	3	0.03998842	0.037559687	0.287028326	-0.033628566	0.113605406	1.040798721	0.966930589	1.12030997
eqtl-a-ENSG00000110931	nyjelL	RETINOPATHY	CAMKK2	Simple mode	3	0.072289273	0.037203402	0.191474325	-0.000629395	0.14520794	1.074966257	0.999370803	1.156279983
eqtl-a-ENSG00000110931	nyjelL	RETINOPATHY	CAMKK2	Weighted mode	3	0.056908009	0.030961452	0.207448122	-0.003776436	0.117592454	1.058558428	0.996230686	1.124785616
eqtl-a-ENSG00000110944	nyjelL	RETINOPATHY	IL23A	Wald ratio	1	-0.010924716	0.170460816	0.948899115	-0.345027915	0.323178484	0.989134742	0.708200584	1.381511906
eqtl-a-ENSG00000110958	nyjelL	RETINOPATHY	PTGES3	Wald ratio	1	0.012715583	0.119978632	0.915596583	-0.222442537	0.247873703	1.01279677	0.800561008	1.281298097
eqtl-a-ENSG00000110987	nyjelL	RETINOPATHY	BCL7A	Wald ratio	1	0.027329924	0.058807302	0.642119873	-0.087932389	0.142592237	1.027706812	0.915822795	1.153259449
eqtl-a-ENSG00000111057	nyjelL	RETINOPATHY	KRT18	Wald ratio	1	-0.173748346	0.11233514	0.121936495	-0.393925221	0.046428529	0.840508388	0.674404486	1.047523209
eqtl-a-ENSG00000111087	nyjelL	RETINOPATHY	GLI1	Wald ratio	1	0.165999717	0.137840593	0.228478437	-0.104167845	0.436167279	1.180572767	0.901074044	1.546767514
eqtl-a-ENSG00000111142	nyjelL	RETINOPATHY	METAP2	Inverse variance weighted	2	-0.01253168	0.051107753	0.806300691	-0.112702876	0.087639517	0.987546515	0.893416076	1.09159455
eqtl-a-ENSG00000111144	nyjelL	RETINOPATHY	LTA4H	MR Egger	4	0.018911227	0.025992075	0.542519305	-0.032033239	0.069855693	1.019091177	0.96847439	1.072353422
eqtl-a-ENSG00000111144	nyjelL	RETINOPATHY	LTA4H	Weighted median	4	0.014282396	0.017040807	0.401958183	-0.019117584	0.047682377	1.014384877	0.981063998	1.048837468
eqtl-a-ENSG00000111144	nyjelL	RETINOPATHY	LTA4H	Inverse variance weighted	4	0.016911734	0.015482608	0.274698964	-0.013434178	0.047257646	1.017055547	0.986655657	1.048392089
eqtl-a-ENSG00000111144	nyjelL	RETINOPATHY	LTA4H	Simple mode	4	0.007196581	0.02822191	0.815205226	-0.048118362	0.062511524	1.007222539	0.953020979	1.064506726
eqtl-a-ENSG00000111144	nyjelL	RETINOPATHY	LTA4H	Weighted mode	4	0.007523608	0.018183438	0.706849471	-0.028115932	0.043163147	1.007551981	0.972275643	1.044108224
eqtl-a-ENSG00000111145	nyjelL	RETINOPATHY	ELK3	Wald ratio	1	0.141307311	0.115222708	0.220054123	-0.084529198	0.367143819	1.151778548	0.918944824	1.443605522
eqtl-a-ENSG00000111181	nyjelL	RETINOPATHY	SLC6A12	Wald ratio	1	0.099617144	0.085936743	0.246378123	-0.068818872	0.268053161	1.104747878	0.933495747	1.307416641
eqtl-a-ENSG00000111186	nyjelL	RETINOPATHY	WNT5B	Wald ratio	1	0.023679242	0.041722943	0.57035057	-0.058097727	0.105456211	1.023961821	0.943557732	1.111217444
eqtl-a-ENSG00000111199	nyjelL	RETINOPATHY	TRPV4	Wald ratio	1	0.079727378	0.083541903	0.339911572	-0.084014751	0.243469507	1.08299178	0.919417694	1.275667419
eqtl-a-ENSG00000111215	nyjelL	RETINOPATHY	PRR4	Wald ratio	1	0.011492931	0.056851804	0.8397948	-0.099936605	0.122922467	1.011559229	0.904894782	1.130796744
eqtl-a-ENSG00000111224	nyjelL	RETINOPATHY	PARP11	MR Egger	3	0.094980446	0.500309871	0.880563356	-0.885626902	1.075587793	1.099637352	0.412455523	2.931715636
eqtl-a-ENSG00000111224	nyjelL	RETINOPATHY	PARP11	Weighted median	3	0.003154602	0.086453409	0.970892421	-0.16629408	0.172603283	1.003159583	0.846797172	1.188394555
eqtl-a-ENSG00000111224	nyjelL	RETINOPATHY	PARP11	Inverse variance weighted	3	0.001431327	0.084068824	0.986416147	-0.163343568	0.166206222	1.001432352	0.849299346	1.180816587
eqtl-a-ENSG00000111224	nyjelL	RETINOPATHY	PARP11	Simple mode	3	-0.002133518	0.111671921	0.986491792	-0.221010483	0.216743447	0.997868756	0.801708276	1.242025415
eqtl-a-ENSG00000111224	nyjelL	RETINOPATHY	PARP11	Weighted mode	3	0.004647422	0.086291592	0.961944807	-0.164484098	0.173778941	1.004658238	0.848331247	1.189792523
eqtl-a-ENSG00000111269	nyjelL	RETINOPATHY	CREBL2	Wald ratio	1	-0.07735235	0.109512266	0.479979809	-0.291996391	0.13729169	0.925563674	0.746771231	1.147162716
eqtl-a-ENSG00000111276	nyjelL	RETINOPATHY	CDKN1B	Wald ratio	1	0.026068738	0.090795505	0.774024381	-0.151890452	0.204027928	1.026411499	0.859082386	1.226332402
eqtl-a-ENSG00000111319	nyjelL	RETINOPATHY	SCNN1A	Inverse variance weighted	2	-0.11509305	0.099706407	0.248369205	-0.310517607	0.080331508	0.891283207	0.733067417	1.083646245
eqtl-a-ENSG00000111321	nyjelL	RETINOPATHY	LTBR	Inverse variance weighted	2	-0.095906616	0.107504714	0.37233106	-0.306615856	0.114802625	0.908548856	0.735933251	1.121652029
eqtl-a-ENSG00000111361	nyjelL	RETINOPATHY	EIF2B1	Inverse variance weighted	2	-0.019256351	0.041246451	0.640599471	-0.100099395	0.061586693	0.980927868	0.904747486	1.063522692
eqtl-a-ENSG00000111371	nyjelL	RETINOPATHY	SLC38A1	Inverse variance weighted	2	0.006343292	0.063244	0.920107182	-0.117614949	0.130301532	1.006363453	0.889038312	1.139171828
eqtl-a-ENSG00000111405	nyjelL	RETINOPATHY	ENDOU	Wald ratio	1	-0.018314597	0.06129436	0.765094612	-0.138451543	0.101822349	0.981852096	0.870705442	1.107186761
eqtl-a-ENSG00000111424	nyjelL	RETINOPATHY	VDR	Inverse variance weighted	2	-0.056473841	0.057238926	0.323822349	-0.168662136	0.055714454	0.945091207	0.84479428	1.057295734
eqtl-a-ENSG00000111450	nyjelL	RETINOPATHY	STX2	MR Egger	3	0.040906051	0.040184056	0.49433193	-0.037854698	0.119666801	1.04175423	0.962852835	1.127121233
eqtl-a-ENSG00000111450	nyjelL	RETINOPATHY	STX2	Weighted median	3	0.022375921	0.020372554	0.272057556	-0.017554285	0.062306127	1.022628139	0.982598894	1.064288102
eqtl-a-ENSG00000111450	nyjelL	RETINOPATHY	STX2	Inverse variance weighted	3	0.020226542	0.019817309	0.307420165	-0.018615384	0.059068468	1.020432485	0.981556812	1.060847873
eqtl-a-ENSG00000111450	nyjelL	RETINOPATHY	STX2	Simple mode	3	0.020645673	0.027229031	0.527484013	-0.032723229	0.074014574	1.020860269	0.967806384	1.076822499
eqtl-a-ENSG00000111450	nyjelL	RETINOPATHY	STX2	Weighted mode	3	0.023551773	0.023853873	0.4275553	-0.023201819	0.070305365	1.023831306	0.977065274	1.072835738
eqtl-a-ENSG00000111537	nyjelL	RETINOPATHY	IFNG	Wald ratio	1	0.104835292	0.123807928	0.397130302	-0.137828248	0.347498832	1.110527682	0.871248318	1.415522657
eqtl-a-ENSG00000111581	nyjelL	RETINOPATHY	NUP107	Inverse variance weighted	2	0.014468188	0.026016197	0.578127224	-0.036523558	0.065459935	1.014573359	0.96413538	1.067649961
eqtl-a-ENSG00000111640	nyjelL	RETINOPATHY	GAPDH	Wald ratio	1	0.159772178	0.102190382	0.117940749	-0.040520971	0.360065327	1.17324355	0.960289026	1.433423053
eqtl-a-ENSG00000111641	nyjelL	RETINOPATHY	NOP2	Wald ratio	1	0.182085869	0.134670286	0.176347664	-0.081867893	0.44603963	1.199717207	0.921393673	1.562113372
eqtl-a-ENSG00000111642	nyjelL	RETINOPATHY	CHD4	Wald ratio	1	-0.058056995	0.086864347	0.503901322	-0.228311116	0.112197125	0.943596165	0.795876611	1.11873337
eqtl-a-ENSG00000111644	nyjelL	RETINOPATHY	ACRBP	Wald ratio	1	-0.186497942	0.135604775	0.169036868	-0.4522833	0.079287417	0.82986027	0.636173916	1.082515411
eqtl-a-ENSG00000111664	nyjelL	RETINOPATHY	GNB3	Wald ratio	1	-0.022257615	0.082420578	0.787122371	-0.183801949	0.139286719	0.977988258	0.832100586	1.149453623
eqtl-a-ENSG00000111666	nyjelL	RETINOPATHY	CHPT1	MR Egger	4	-0.178706077	0.238072591	0.531168259	-0.645328356	0.287916202	0.836351686	0.524490294	1.333645543
eqtl-a-ENSG00000111666	nyjelL	RETINOPATHY	CHPT1	Weighted median	4	-0.013049101	0.028157319	0.643052243	-0.068237446	0.042139244	0.987035669	0.934038663	1.043039706
eqtl-a-ENSG00000111666	nyjelL	RETINOPATHY	CHPT1	Inverse variance weighted	4	-0.009411908	0.026209665	0.719519778	-0.060782851	0.041959034	0.990632245	0.941027561	1.042851757
eqtl-a-ENSG00000111666	nyjelL	RETINOPATHY	CHPT1	Simple mode	4	-0.008094706	0.040035722	0.852705077	-0.086564722	0.07037531	0.991937968	0.917076192	1.07291078
eqtl-a-ENSG00000111666	nyjelL	RETINOPATHY	CHPT1	Weighted mode	4	-0.012230821	0.025036606	0.658665447	-0.061302569	0.036840927	0.987843671	0.940538619	1.037527965
eqtl-a-ENSG00000111671	nyjelL	RETINOPATHY	SPSB2	Inverse variance weighted	2	0.001030762	0.02922735	0.971866808	-0.056254844	0.058316368	1.001031293	0.945298202	1.060050308
eqtl-a-ENSG00000111674	nyjelL	RETINOPATHY	ENO2	Wald ratio	1	-0.254594386	0.184292221	0.167134143	-0.61580714	0.106618367	0.775230878	0.540204698	1.112509604
eqtl-a-ENSG00000111676	nyjelL	RETINOPATHY	ATN1	Inverse variance weighted	2	-0.116683936	0.096044708	0.224407327	-0.304931563	0.07156369	0.889866403	0.737173822	1.074186564
eqtl-a-ENSG00000111716	nyjelL	RETINOPATHY	LDHB	Wald ratio	1	0.05932683	0.131143536	0.650994609	-0.197714501	0.316368161	1.061121991	0.820604101	1.37213533
eqtl-a-ENSG00000111725	nyjelL	RETINOPATHY	PRKAB1	MR Egger	4	-0.019326414	0.08700643	0.844835304	-0.189859016	0.151206188	0.980859144	0.82707573	1.163236479
eqtl-a-ENSG00000111725	nyjelL	RETINOPATHY	PRKAB1	Weighted median	4	-0.068304458	0.026441282	0.00978742	-0.12012937	-0.016479545	0.933976074	0.886805703	0.9836555
eqtl-a-ENSG00000111725	nyjelL	RETINOPATHY	PRKAB1	Inverse variance weighted	4	-0.067464208	0.024115363	0.005148998	-0.114730319	-0.020198096	0.934761177	0.891606561	0.980004519
eqtl-a-ENSG00000111725	nyjelL	RETINOPATHY	PRKAB1	Simple mode	4	-0.076356218	0.03586846	0.123152856	-0.146658399	-0.006054038	0.926486116	0.86358893	0.993964251
eqtl-a-ENSG00000111725	nyjelL	RETINOPATHY	PRKAB1	Weighted mode	4	-0.059849291	0.025808612	0.10318161	-0.11043417	-0.009264413	0.941906476	0.895445275	0.99077837
eqtl-a-ENSG00000111737	nyjelL	RETINOPATHY	RAB35	Wald ratio	1	0.072227109	0.211502347	0.732730557	-0.34231749	0.486771709	1.074899436	0.710122712	1.627055124
eqtl-a-ENSG00000111752	nyjelL	RETINOPATHY	PHC1	Inverse variance weighted	2	-0.000523642	0.069185624	0.993961146	-0.136127464	0.13508018	0.999476495	0.872731384	1.144628557
eqtl-a-ENSG00000111790	nyjelL	RETINOPATHY	FGFR1OP2	Wald ratio	1	-0.158119687	0.136821072	0.247817127	-0.426288989	0.110049615	0.853747594	0.652927626	1.116333456
eqtl-a-ENSG00000111796	nyjelL	RETINOPATHY	KLRB1	Wald ratio	1	0.011973893	0.046280126	0.795846297	-0.078735153	0.10268294	1.012045868	0.924284686	1.108140007
eqtl-a-ENSG00000111801	nyjelL	RETINOPATHY	BTN3A3	MR Egger	4	-0.222427063	0.273058805	0.500883006	-0.75762232	0.312768194	0.800573396	0.468779711	1.367204568
eqtl-a-ENSG00000111801	nyjelL	RETINOPATHY	BTN3A3	Weighted median	4	0.101370236	0.118370331	0.391786445	-0.130635612	0.333376084	1.106686301	0.87753748	1.395672089
eqtl-a-ENSG00000111801	nyjelL	RETINOPATHY	BTN3A3	Inverse variance weighted	4	0.139931086	0.0986482	0.156048936	-0.053419386	0.333281558	1.150194532	0.947982359	1.395540169
eqtl-a-ENSG00000111801	nyjelL	RETINOPATHY	BTN3A3	Simple mode	4	0.062229162	0.162585014	0.727414563	-0.256437466	0.38089579	1.064206192	0.773803382	1.463595076
eqtl-a-ENSG00000111801	nyjelL	RETINOPATHY	BTN3A3	Weighted mode	4	0.09221676	0.138832468	0.554034097	-0.179894877	0.364328396	1.096602495	0.835358022	1.439546878
eqtl-a-ENSG00000111802	nyjelL	RETINOPATHY	TDP2	Wald ratio	1	-0.038833578	0.058419658	0.506220148	-0.153336109	0.075668952	0.961910779	0.857841345	1.078605445
eqtl-a-ENSG00000111817	nyjelL	RETINOPATHY	DSE	MR Egger	5	-0.092579315	0.114893807	0.479319353	-0.317771177	0.132612547	0.911576906	0.7277693	1.141807515
eqtl-a-ENSG00000111817	nyjelL	RETINOPATHY	DSE	Weighted median	5	-0.009431427	0.03155703	0.765039781	-0.071283206	0.052420352	0.990612909	0.931198134	1.053818624
eqtl-a-ENSG00000111817	nyjelL	RETINOPATHY	DSE	Inverse variance weighted	5	-0.006961257	0.028433445	0.806590879	-0.06269081	0.048768296	0.993062916	0.93923383	1.049977039
eqtl-a-ENSG00000111817	nyjelL	RETINOPATHY	DSE	Simple mode	5	-0.030664376	0.058534268	0.62805387	-0.145391541	0.08406279	0.969801007	0.864683667	1.087697188
eqtl-a-ENSG00000111817	nyjelL	RETINOPATHY	DSE	Weighted mode	5	0.001976064	0.034060176	0.95651786	-0.064781882	0.068734009	1.001978017	0.937271877	1.071151255
eqtl-a-ENSG00000111837	nyjelL	RETINOPATHY	MAK	Inverse variance weighted	2	-0.036452688	0.066983562	0.586301453	-0.16774047	0.094835094	0.964203711	0.845573258	1.09947753
eqtl-a-ENSG00000111846	nyjelL	RETINOPATHY	GCNT2	MR Egger	3	-0.027703069	0.095497999	0.820256161	-0.214879147	0.159473009	0.972677142	0.806638919	1.172892605
eqtl-a-ENSG00000111846	nyjelL	RETINOPATHY	GCNT2	Weighted median	3	-0.029383494	0.033644423	0.382470114	-0.095326562	0.036559575	0.971044004	0.909076016	1.037236095
eqtl-a-ENSG00000111846	nyjelL	RETINOPATHY	GCNT2	Inverse variance weighted	3	-0.023308595	0.031462905	0.458797859	-0.084975889	0.0383587	0.976960952	0.918534431	1.039103892
eqtl-a-ENSG00000111846	nyjelL	RETINOPATHY	GCNT2	Simple mode	3	-0.022601659	0.04685129	0.677149525	-0.114430188	0.06922687	0.977651845	0.8918742	1.071679313
eqtl-a-ENSG00000111846	nyjelL	RETINOPATHY	GCNT2	Weighted mode	3	-0.039519531	0.03551266	0.381607726	-0.109124344	0.030085283	0.96125118	0.896618921	1.030542418
eqtl-a-ENSG00000111885	nyjelL	RETINOPATHY	MAN1A1	MR Egger	3	-0.054047649	0.204222196	0.835293868	-0.454323154	0.346227856	0.947386963	0.634877537	1.413724705
eqtl-a-ENSG00000111885	nyjelL	RETINOPATHY	MAN1A1	Weighted median	3	-0.005142443	0.038339923	0.893301648	-0.080288692	0.070003805	0.994870757	0.922849889	1.072512263
eqtl-a-ENSG00000111885	nyjelL	RETINOPATHY	MAN1A1	Inverse variance weighted	3	-0.000787961	0.04207831	0.985059637	-0.083261448	0.081685526	0.999212349	0.920110555	1.085114516
eqtl-a-ENSG00000111885	nyjelL	RETINOPATHY	MAN1A1	Simple mode	3	-0.045888694	0.08816019	0.654593304	-0.218682666	0.126905279	0.95514827	0.80357668	1.135309475
eqtl-a-ENSG00000111885	nyjelL	RETINOPATHY	MAN1A1	Weighted mode	3	-0.015236592	0.039156493	0.73470932	-0.091983318	0.061510134	0.984878897	0.912120365	1.063441273
eqtl-a-ENSG00000111886	nyjelL	RETINOPATHY	GABRR2	Wald ratio	1	0.086928775	0.068215443	0.202547584	-0.046773494	0.220631043	1.090818983	0.954303529	1.246863307
eqtl-a-ENSG00000111912	nyjelL	RETINOPATHY	NCOA7	Inverse variance weighted	2	-0.052446527	0.039638087	0.185790597	-0.130137178	0.025244123	0.94890506	0.877974984	1.025565455
eqtl-a-ENSG00000111913	nyjelL	RETINOPATHY	RIPOR2	Inverse variance weighted	2	-0.014219878	0.040720202	0.726932107	-0.094031474	0.065591719	0.985880747	0.910254112	1.06779067
eqtl-a-ENSG00000111962	nyjelL	RETINOPATHY	UST	MR Egger	3	0.149380999	0.090953038	0.348175794	-0.028886956	0.327648953	1.161115288	0.971526284	1.387701738
eqtl-a-ENSG00000111962	nyjelL	RETINOPATHY	UST	Weighted median	3	0.073456663	0.03533209	0.037614106	0.004205766	0.142707559	1.076221895	1.004214623	1.153392453
eqtl-a-ENSG00000111962	nyjelL	RETINOPATHY	UST	Inverse variance weighted	3	0.058283951	0.051554971	0.258256974	-0.042763793	0.159331695	1.060015945	0.958137682	1.172726869
eqtl-a-ENSG00000111962	nyjelL	RETINOPATHY	UST	Simple mode	3	0.075993124	0.037913007	0.182904922	0.001683631	0.150302617	1.078955155	1.001685049	1.162185887
eqtl-a-ENSG00000111962	nyjelL	RETINOPATHY	UST	Weighted mode	3	0.074916949	0.038421708	0.19050106	-0.000389598	0.150223496	1.077794635	0.999610477	1.162093937
eqtl-a-ENSG00000112031	nyjelL	RETINOPATHY	MTRF1L	Inverse variance weighted	2	0.017676098	0.048156087	0.713575438	-0.076709834	0.112062029	1.017833244	0.926158555	1.118582243
eqtl-a-ENSG00000112033	nyjelL	RETINOPATHY	PPARD	Wald ratio	1	0.115313439	0.219276666	0.59897087	-0.314468827	0.545095705	1.122225132	0.730176622	1.724773443
eqtl-a-ENSG00000112053	nyjelL	RETINOPATHY	SLC26A8	Wald ratio	1	0.023355818	0.035399743	0.509399104	-0.04602768	0.092739315	1.0236307	0.955015527	1.09717568
eqtl-a-ENSG00000112062	nyjelL	RETINOPATHY	MAPK14	Wald ratio	1	-0.075229563	0.056278413	0.181307768	-0.185535253	0.035076126	0.927530535	0.830659552	1.03569855
eqtl-a-ENSG00000112079	nyjelL	RETINOPATHY	STK38	Wald ratio	1	0.00753953	0.073114182	0.917867777	-0.135764267	0.150843327	1.007568024	0.873048415	1.162814463
eqtl-a-ENSG00000112130	nyjelL	RETINOPATHY	RNF8	Wald ratio	1	-0.12282973	0.08112015	0.129982627	-0.281825224	0.036165764	0.884414239	0.754405525	1.036827701
eqtl-a-ENSG00000112149	nyjelL	RETINOPATHY	CD83	Wald ratio	1	-0.030529466	0.040885015	0.455235435	-0.110664095	0.049605163	0.969931852	0.895239414	1.050856098
eqtl-a-ENSG00000112164	nyjelL	RETINOPATHY	GLP1R	Wald ratio	1	-0.042270735	0.130934758	0.746817821	-0.298902861	0.214361391	0.958610216	0.741631447	1.239070363
eqtl-a-ENSG00000112242	nyjelL	RETINOPATHY	E2F3	Inverse variance weighted	2	-0.064994276	0.154065133	0.673125508	-0.366961937	0.236973386	0.937072827	0.692836016	1.267407386
eqtl-a-ENSG00000112245	nyjelL	RETINOPATHY	PTP4A1	Inverse variance weighted	2	0.060323545	0.036203391	0.095665583	-0.010635101	0.131282191	1.062180154	0.989421252	1.140289516
eqtl-a-ENSG00000112293	nyjelL	RETINOPATHY	GPLD1	Wald ratio	1	-0.214112213	0.126444432	0.090392577	-0.4619433	0.033718874	0.807257795	0.630058063	1.034293799
eqtl-a-ENSG00000112294	nyjelL	RETINOPATHY	ALDH5A1	Wald ratio	1	-0.042421925	0.037359698	0.256166012	-0.115646934	0.030803083	0.958465294	0.890789676	1.031282406
eqtl-a-ENSG00000112306	nyjelL	RETINOPATHY	RPS12	Wald ratio	1	-0.034985978	0.088660829	0.693134663	-0.208761203	0.138789247	0.965618956	0.811589018	1.148881945
eqtl-a-ENSG00000112312	nyjelL	RETINOPATHY	GMNN	Wald ratio	1	-0.040770345	0.113723016	0.719964932	-0.263667456	0.182126766	0.960049585	0.768228967	1.199766274
eqtl-a-ENSG00000112378	nyjelL	RETINOPATHY	PERP	Wald ratio	1	-0.008569958	0.112879655	0.939481796	-0.229814081	0.212674165	0.991466659	0.794681335	1.236981534
eqtl-a-ENSG00000112425	nyjelL	RETINOPATHY	EPM2A	Wald ratio	1	-0.013068492	0.04066408	0.747924865	-0.092770089	0.066633105	0.98701653	0.911403018	1.068903231
eqtl-a-ENSG00000112486	nyjelL	RETINOPATHY	CCR6	Wald ratio	1	0.00527903	0.047202471	0.910951855	-0.087237813	0.097795873	1.005292989	0.916459124	1.102737664
eqtl-a-ENSG00000112576	nyjelL	RETINOPATHY	CCND3	Wald ratio	1	-0.014074019	0.067616782	0.835116629	-0.146602911	0.118454873	0.986024557	0.86363685	1.125756071
eqtl-a-ENSG00000112578	nyjelL	RETINOPATHY	BYSL	Inverse variance weighted	2	0.001930359	0.062337646	0.975296508	-0.120251427	0.124112145	1.001932223	0.886697469	1.132142828
eqtl-a-ENSG00000112592	nyjelL	RETINOPATHY	TBP	Wald ratio	1	0.193051114	0.127283662	0.129342476	-0.056424863	0.442527092	1.212944791	0.945137496	1.556636015
eqtl-a-ENSG00000112640	nyjelL	RETINOPATHY	PPP2R5D	Inverse variance weighted	2	-0.177998455	0.079829897	0.025765923	-0.334465052	-0.021531857	0.836943717	0.715720857	0.978698299
eqtl-a-ENSG00000112655	nyjelL	RETINOPATHY	PTK7	Wald ratio	1	-0.144660659	0.197848348	0.464675683	-0.532443421	0.243122102	0.86531588	0.587168516	1.275224322
eqtl-a-ENSG00000112701	nyjelL	RETINOPATHY	SENP6	Wald ratio	1	0.262309953	0.296815109	0.37683191	-0.319447661	0.844067567	1.299929397	0.726550228	2.325808144
eqtl-a-ENSG00000112715	nyjelL	RETINOPATHY	VEGFA	Wald ratio	1	0.039134613	0.214353701	0.855135213	-0.380998642	0.459267868	1.03991046	0.683178818	1.582914658
eqtl-a-ENSG00000112739	nyjelL	RETINOPATHY	PRPF4B	Wald ratio	1	0.288225325	0.218351689	0.186833342	-0.139743984	0.716194635	1.334057867	0.869580833	2.046630199
eqtl-a-ENSG00000112742	nyjelL	RETINOPATHY	TTK	Wald ratio	1	-0.039887993	0.196031123	0.83876155	-0.424108995	0.344333009	0.96089706	0.654352557	1.411048449
eqtl-a-ENSG00000112759	nyjelL	RETINOPATHY	SLC29A1	Inverse variance weighted	2	-0.131769895	0.076743257	0.085975072	-0.282186679	0.018646889	0.876542669	0.754132891	1.018821828
eqtl-a-ENSG00000112799	nyjelL	RETINOPATHY	LY86	MR Egger	4	-0.065509797	0.079234464	0.495297447	-0.220809346	0.089789753	0.936589871	0.801869545	1.093944261
eqtl-a-ENSG00000112799	nyjelL	RETINOPATHY	LY86	Weighted median	4	-0.073894249	0.061865803	0.232310579	-0.195151223	0.047362725	0.928769907	0.822710236	1.048502258
eqtl-a-ENSG00000112799	nyjelL	RETINOPATHY	LY86	Inverse variance weighted	4	-0.060207764	0.054006681	0.264927278	-0.166060858	0.04564533	0.941568889	0.846994686	1.046703111
eqtl-a-ENSG00000112799	nyjelL	RETINOPATHY	LY86	Simple mode	4	-0.090246601	0.081957877	0.351260168	-0.25088404	0.070390837	0.913705836	0.778112597	1.072927439
eqtl-a-ENSG00000112799	nyjelL	RETINOPATHY	LY86	Weighted mode	4	-0.090246601	0.06814712	0.277259048	-0.223814956	0.043321753	0.913705836	0.799463057	1.044273839
eqtl-a-ENSG00000112941	nyjelL	RETINOPATHY	TENT4A	MR Egger	4	-0.002533666	0.077880733	0.977002029	-0.155179902	0.150112569	0.997469541	0.856261121	1.161965037
eqtl-a-ENSG00000112941	nyjelL	RETINOPATHY	TENT4A	Weighted median	4	0.036624776	0.037790269	0.332465907	-0.037444151	0.110693703	1.037303727	0.963248212	1.117052705
eqtl-a-ENSG00000112941	nyjelL	RETINOPATHY	TENT4A	Inverse variance weighted	4	0.042173402	0.035261989	0.23169585	-0.026940095	0.1112869	1.043075335	0.973419552	1.117715533
eqtl-a-ENSG00000112941	nyjelL	RETINOPATHY	TENT4A	Simple mode	4	0.04842835	0.059375132	0.474446247	-0.06794691	0.164803609	1.049620164	0.934310075	1.17916152
eqtl-a-ENSG00000112941	nyjelL	RETINOPATHY	TENT4A	Weighted mode	4	0.035965529	0.039113233	0.425634885	-0.040696409	0.112627466	1.036620112	0.96012057	1.11921491
eqtl-a-ENSG00000112977	nyjelL	RETINOPATHY	DAP	Wald ratio	1	-0.055658365	0.033071191	0.092377723	-0.120477899	0.009161169	0.94586222	0.886496679	1.009203261
eqtl-a-ENSG00000113070	nyjelL	RETINOPATHY	HBEGF	Wald ratio	1	0.025058502	0.068811074	0.715735698	-0.109811203	0.159928208	1.025375105	0.896003282	1.173426625
eqtl-a-ENSG00000113083	nyjelL	RETINOPATHY	LOX	Wald ratio	1	-0.164061458	0.181631182	0.366384189	-0.520058574	0.191935658	0.848689861	0.594485726	1.211592558
eqtl-a-ENSG00000113088	nyjelL	RETINOPATHY	GZMK	Inverse variance weighted	2	-0.018619575	0.054846652	0.73424495	-0.126119014	0.088879863	0.981552698	0.881509929	1.092949345
eqtl-a-ENSG00000113119	nyjelL	RETINOPATHY	TMCO6	Wald ratio	1	-0.057508019	0.062981719	0.361194865	-0.180952188	0.06593615	0.94411432	0.834475256	1.068158513
eqtl-a-ENSG00000113140	nyjelL	RETINOPATHY	SPARC	Inverse variance weighted	2	-0.027118746	0.096644859	0.779015636	-0.21654267	0.162305177	0.973245665	0.805298172	1.176219142
eqtl-a-ENSG00000113141	nyjelL	RETINOPATHY	IK	Wald ratio	1	-0.022797059	0.044116697	0.605334547	-0.109265786	0.063671667	0.97746083	0.896492111	1.065742423
eqtl-a-ENSG00000113161	nyjelL	RETINOPATHY	HMGCR	Wald ratio	1	-0.055635192	0.080367075	0.488771869	-0.213154658	0.101884274	0.945884139	0.808031159	1.107255326
eqtl-a-ENSG00000113231	nyjelL	RETINOPATHY	PDE8B	Inverse variance weighted	2	0.026461618	0.038904995	0.496403218	-0.049792172	0.102715407	1.026814835	0.951427137	1.108175986
eqtl-a-ENSG00000113240	nyjelL	RETINOPATHY	CLK4	MR Egger	5	0.015254494	0.087834463	0.873179976	-0.156901054	0.187410041	1.015371437	0.854788632	1.206121743
eqtl-a-ENSG00000113240	nyjelL	RETINOPATHY	CLK4	Weighted median	5	0.013188472	0.032247176	0.682553831	-0.050015992	0.076392937	1.013275824	0.951214212	1.079386622
eqtl-a-ENSG00000113240	nyjelL	RETINOPATHY	CLK4	Inverse variance weighted	5	0.004539273	0.030464616	0.881552451	-0.055171373	0.06424992	1.004549591	0.94632296	1.06635887
eqtl-a-ENSG00000113240	nyjelL	RETINOPATHY	CLK4	Simple mode	5	-0.005744414	0.062533216	0.931224507	-0.128309517	0.11682069	0.994272054	0.879581091	1.123917882
eqtl-a-ENSG00000113240	nyjelL	RETINOPATHY	CLK4	Weighted mode	5	0.012654826	0.034425079	0.731792486	-0.05481833	0.080127981	1.012735237	0.946657111	1.083425717
eqtl-a-ENSG00000113263	nyjelL	RETINOPATHY	ITK	Inverse variance weighted	2	0.017898635	0.046184793	0.698353594	-0.072623559	0.108420828	1.018059775	0.929950836	1.114516667
eqtl-a-ENSG00000113269	nyjelL	RETINOPATHY	RNF130	Inverse variance weighted	2	0.065166438	0.05591708	0.243852249	-0.044431039	0.174763916	1.067336655	0.956541562	1.190965015
eqtl-a-ENSG00000113273	nyjelL	RETINOPATHY	ARSB	MR Egger	3	0.044852784	0.104919417	0.742815725	-0.160789273	0.250494841	1.045873879	0.85147148	1.284660963
eqtl-a-ENSG00000113273	nyjelL	RETINOPATHY	ARSB	Weighted median	3	0.028879968	0.029043278	0.320039361	-0.028044857	0.085804793	1.029301038	0.972344749	1.089593611
eqtl-a-ENSG00000113273	nyjelL	RETINOPATHY	ARSB	Inverse variance weighted	3	0.028300901	0.034120275	0.406852491	-0.038574839	0.095176641	1.028705176	0.962159695	1.099853117
eqtl-a-ENSG00000113273	nyjelL	RETINOPATHY	ARSB	Simple mode	3	0.077648519	0.049432614	0.256822965	-0.019239404	0.174536442	1.080742731	0.980944492	1.190694133
eqtl-a-ENSG00000113273	nyjelL	RETINOPATHY	ARSB	Weighted mode	3	0.051904781	0.0374666	0.300217759	-0.021529755	0.125339317	1.053275446	0.978700356	1.133533015
eqtl-a-ENSG00000113296	nyjelL	RETINOPATHY	THBS4	Wald ratio	1	-0.209745767	0.186326227	0.26029631	-0.574945172	0.155453637	0.810790349	0.562735722	1.168187774
eqtl-a-ENSG00000113303	nyjelL	RETINOPATHY	BTNL8	Wald ratio	1	-0.010870053	0.022968503	0.636028319	-0.055888319	0.034148212	0.989188812	0.945644741	1.034737956
eqtl-a-ENSG00000113318	nyjelL	RETINOPATHY	MSH3	MR Egger	3	-0.049239603	0.05726989	0.547907333	-0.161488589	0.063009382	0.951953011	0.850876241	1.065036831
eqtl-a-ENSG00000113318	nyjelL	RETINOPATHY	MSH3	Weighted median	3	-0.030081482	0.026693479	0.259775253	-0.082400701	0.022237737	0.970366463	0.920902878	1.022486838
eqtl-a-ENSG00000113318	nyjelL	RETINOPATHY	MSH3	Inverse variance weighted	3	-0.029844839	0.025700886	0.245545228	-0.080218575	0.020528898	0.970596121	0.922914598	1.020741065
eqtl-a-ENSG00000113318	nyjelL	RETINOPATHY	MSH3	Simple mode	3	0.003857891	0.044149772	0.938329276	-0.082675661	0.090391443	1.003865342	0.920649701	1.094602675
eqtl-a-ENSG00000113318	nyjelL	RETINOPATHY	MSH3	Weighted mode	3	-0.033115046	0.026652991	0.339988015	-0.085354909	0.019124817	0.967427255	0.918186354	1.019308868
eqtl-a-ENSG00000113328	nyjelL	RETINOPATHY	CCNG1	Wald ratio	1	0.104858193	0.081419099	0.197787042	-0.054723242	0.264439627	1.110553115	0.946747131	1.302700773
eqtl-a-ENSG00000113356	nyjelL	RETINOPATHY	POLR3G	Wald ratio	1	-0.058623972	0.10336774	0.570619122	-0.261224742	0.143976798	0.94306132	0.770107825	1.154857314
eqtl-a-ENSG00000113441	nyjelL	RETINOPATHY	LNPEP	Wald ratio	1	-0.021196512	0.037096306	0.56773433	-0.093905272	0.051512248	0.979026555	0.910368996	1.052862082
eqtl-a-ENSG00000113448	nyjelL	RETINOPATHY	PDE4D	Inverse variance weighted	2	-0.019784154	0.106856504	0.853113789	-0.229222901	0.189654593	0.980410268	0.795151273	1.208831986
eqtl-a-ENSG00000113494	nyjelL	RETINOPATHY	PRLR	Wald ratio	1	0.045470855	0.060621439	0.453207258	-0.073347165	0.164288875	1.046520503	0.929278161	1.178554721
eqtl-a-ENSG00000113504	nyjelL	RETINOPATHY	SLC12A7	MR Egger	3	-0.00441637	0.067786244	0.958581859	-0.137277408	0.128444669	0.995593368	0.871728368	1.137058505
eqtl-a-ENSG00000113504	nyjelL	RETINOPATHY	SLC12A7	Weighted median	3	-0.022011221	0.034980752	0.529193212	-0.090573495	0.046551054	0.978229258	0.9134072	1.047651564
eqtl-a-ENSG00000113504	nyjelL	RETINOPATHY	SLC12A7	Inverse variance weighted	3	-0.023803282	0.034839074	0.494458216	-0.092087866	0.044481302	0.976477781	0.91202501	1.045485428
eqtl-a-ENSG00000113504	nyjelL	RETINOPATHY	SLC12A7	Simple mode	3	-0.018708252	0.046169438	0.724557767	-0.109200352	0.071783847	0.981465661	0.896550774	1.074423079
eqtl-a-ENSG00000113504	nyjelL	RETINOPATHY	SLC12A7	Weighted mode	3	-0.022072035	0.036586044	0.607620015	-0.09378068	0.049636611	0.97816977	0.910482427	1.050889145
eqtl-a-ENSG00000113520	nyjelL	RETINOPATHY	IL4	Wald ratio	1	-0.067786932	0.062959036	0.281621849	-0.191186643	0.055612778	0.934459556	0.825978411	1.057188238
eqtl-a-ENSG00000113522	nyjelL	RETINOPATHY	RAD50	Wald ratio	1	-0.042659726	0.072220612	0.554730632	-0.184212126	0.098892674	0.958237398	0.831759347	1.103947811
eqtl-a-ENSG00000113580	nyjelL	RETINOPATHY	NR3C1	Wald ratio	1	-0.097881903	0.162811191	0.547707543	-0.416991838	0.221228032	0.906755983	0.659026299	1.247607893
eqtl-a-ENSG00000113593	nyjelL	RETINOPATHY	PPWD1	Inverse variance weighted	2	-0.018045889	0.033517931	0.590304321	-0.083741035	0.047649256	0.982115963	0.919669388	1.04880273
eqtl-a-ENSG00000113643	nyjelL	RETINOPATHY	RARS1	Inverse variance weighted	2	0.14395766	0.119779954	0.229421252	-0.090811049	0.37872637	1.154835212	0.913190243	1.460423365
eqtl-a-ENSG00000113712	nyjelL	RETINOPATHY	CSNK1A1	Wald ratio	1	0.06027116	0.218879557	0.78303797	-0.368732772	0.489275092	1.062124513	0.691610203	1.63113337
eqtl-a-ENSG00000113734	nyjelL	RETINOPATHY	BNIP1	MR Egger	3	-0.027196858	0.101741496	0.83371108	-0.226610189	0.172216474	0.973169647	0.797231491	1.187934962
eqtl-a-ENSG00000113734	nyjelL	RETINOPATHY	BNIP1	Weighted median	3	-0.057564762	0.037641134	0.126188931	-0.131341384	0.01621186	0.944060749	0.876918357	1.016343986
eqtl-a-ENSG00000113734	nyjelL	RETINOPATHY	BNIP1	Inverse variance weighted	3	-0.059700797	0.037823578	0.114473373	-0.133835011	0.014433416	0.942046354	0.874734374	1.014538081
eqtl-a-ENSG00000113734	nyjelL	RETINOPATHY	BNIP1	Simple mode	3	-0.071782278	0.076808356	0.448671984	-0.222326655	0.0787621	0.930733515	0.800653784	1.081946896
eqtl-a-ENSG00000113734	nyjelL	RETINOPATHY	BNIP1	Weighted mode	3	-0.056186611	0.039747748	0.293051731	-0.134092197	0.021718975	0.945362704	0.874509434	1.021956549
eqtl-a-ENSG00000113758	nyjelL	RETINOPATHY	DBN1	Wald ratio	1	-0.012899267	0.033111739	0.696856166	-0.077798276	0.051999741	0.987183572	0.925151033	1.05337547
eqtl-a-ENSG00000113916	nyjelL	RETINOPATHY	BCL6	Wald ratio	1	0.123215459	0.092098962	0.180942286	-0.057298507	0.303729426	1.131128107	0.944312143	1.354902405
eqtl-a-ENSG00000113924	nyjelL	RETINOPATHY	HGD	Inverse variance weighted	2	0.215768704	0.13903432	0.120683842	-0.056738563	0.488275971	1.24081535	0.944841053	1.629504484
eqtl-a-ENSG00000114013	nyjelL	RETINOPATHY	CD86	Inverse variance weighted	2	-0.005293754	0.047117652	0.91054446	-0.097644352	0.087056844	0.994720234	0.906971409	1.090958693
eqtl-a-ENSG00000114026	nyjelL	RETINOPATHY	OGG1	Inverse variance weighted	2	-0.039292475	0.140434056	0.779636275	-0.314543225	0.235958276	0.961469463	0.7301223	1.266121481
eqtl-a-ENSG00000114124	nyjelL	RETINOPATHY	GRK7	Wald ratio	1	-0.062201818	0.191964215	0.745916687	-0.438451679	0.314048042	0.93969322	0.645034369	1.368955503
eqtl-a-ENSG00000114166	nyjelL	RETINOPATHY	KAT2B	MR Egger	3	-0.422147953	0.377423525	0.464427425	-1.161898063	0.317602156	0.655637028	0.312891729	1.373829582
eqtl-a-ENSG00000114166	nyjelL	RETINOPATHY	KAT2B	Weighted median	3	-0.067847102	0.057934859	0.241561437	-0.181399426	0.045705222	0.934403331	0.83410213	1.046765802
eqtl-a-ENSG00000114166	nyjelL	RETINOPATHY	KAT2B	Inverse variance weighted	3	-0.060582951	0.093629665	0.517600438	-0.244097095	0.122931192	0.941215691	0.783411566	1.13080661
eqtl-a-ENSG00000114166	nyjelL	RETINOPATHY	KAT2B	Simple mode	3	0.046206637	0.129335294	0.755071909	-0.207290539	0.299703814	1.047290798	0.81278347	1.349459057
eqtl-a-ENSG00000114166	nyjelL	RETINOPATHY	KAT2B	Weighted mode	3	-0.080690375	0.053910154	0.273134785	-0.186354278	0.024973528	0.92247927	0.8299795	1.025287979
eqtl-a-ENSG00000114270	nyjelL	RETINOPATHY	COL7A1	Wald ratio	1	-0.010843789	0.19430795	0.955495373	-0.391687372	0.369999794	0.989214793	0.675915391	1.447734316
eqtl-a-ENSG00000114315	nyjelL	RETINOPATHY	HES1	Wald ratio	1	0.113086368	0.102921769	0.271872572	-0.088640299	0.314813036	1.119728638	0.915174704	1.370003146
eqtl-a-ENSG00000114353	nyjelL	RETINOPATHY	GNAI2	Wald ratio	1	-0.044790181	0.129060496	0.728555294	-0.297748754	0.208168392	0.956198089	0.742487863	1.231420513
eqtl-a-ENSG00000114383	nyjelL	RETINOPATHY	TUSC2	Wald ratio	1	-0.104540362	0.151733726	0.490840585	-0.401938465	0.192857741	0.900738441	0.669021913	1.212710263
eqtl-a-ENSG00000114423	nyjelL	RETINOPATHY	CBLB	Inverse variance weighted	2	-0.039472158	0.032707805	0.227504712	-0.103579457	0.02463514	0.961296718	0.901604381	1.024941092
eqtl-a-ENSG00000114491	nyjelL	RETINOPATHY	UMPS	Wald ratio	1	0.170316383	0.098265755	0.083056192	-0.022284497	0.362917263	1.185679921	0.977961968	1.437516919
eqtl-a-ENSG00000114648	nyjelL	RETINOPATHY	KLHL18	Wald ratio	1	0.110297649	0.108465676	0.309205814	-0.102295076	0.322890373	1.116610379	0.902763129	1.381113936
eqtl-a-ENSG00000114650	nyjelL	RETINOPATHY	SCAP	MR Egger	8	0.133775175	0.067124396	0.093334441	0.002211359	0.265338991	1.143135786	1.002213806	1.303872903
eqtl-a-ENSG00000114650	nyjelL	RETINOPATHY	SCAP	Weighted median	8	0.076092896	0.043884141	0.082926993	-0.009920019	0.162105811	1.07906281	0.990129022	1.175984667
eqtl-a-ENSG00000114650	nyjelL	RETINOPATHY	SCAP	Inverse variance weighted	8	0.043040639	0.040959712	0.2933485	-0.037240395	0.123321674	1.043980321	0.9634445	1.131248255
eqtl-a-ENSG00000114650	nyjelL	RETINOPATHY	SCAP	Simple mode	8	0.08112075	0.068529541	0.275153228	-0.05319715	0.21543865	1.084501842	0.948193058	1.240405882
eqtl-a-ENSG00000114650	nyjelL	RETINOPATHY	SCAP	Weighted mode	8	0.082961613	0.045130692	0.10862298	-0.005494543	0.171417769	1.0865001	0.994520524	1.186986531
eqtl-a-ENSG00000114670	nyjelL	RETINOPATHY	NEK11	Wald ratio	1	-0.033357407	0.044157614	0.449998887	-0.119906331	0.053191516	0.967192816	0.887003518	1.054631605
eqtl-a-ENSG00000114738	nyjelL	RETINOPATHY	MAPKAPK3	Wald ratio	1	-0.053360497	0.031539697	0.090674208	-0.115178302	0.008457309	0.948038186	0.891207225	1.008493173
eqtl-a-ENSG00000114739	nyjelL	RETINOPATHY	ACVR2B	Wald ratio	1	-0.010808957	0.036301822	0.765892107	-0.081960528	0.060342615	0.98924925	0.921308324	1.06220041
eqtl-a-ENSG00000114770	nyjelL	RETINOPATHY	ABCC5	MR Egger	4	-0.003617567	0.065530872	0.960994575	-0.132058076	0.124822942	0.996388969	0.876290102	1.132947838
eqtl-a-ENSG00000114770	nyjelL	RETINOPATHY	ABCC5	Weighted median	4	0.020291796	0.023772653	0.393339271	-0.026302605	0.066886197	1.020499074	0.974040296	1.069173796
eqtl-a-ENSG00000114770	nyjelL	RETINOPATHY	ABCC5	Inverse variance weighted	4	0.024300891	0.021762289	0.264143388	-0.018353195	0.066954978	1.024598564	0.981814199	1.069247337
eqtl-a-ENSG00000114770	nyjelL	RETINOPATHY	ABCC5	Simple mode	4	0.03091047	0.032019667	0.405575696	-0.031848077	0.093669017	1.031393159	0.968653732	1.098196201
eqtl-a-ENSG00000114770	nyjelL	RETINOPATHY	ABCC5	Weighted mode	4	0.018529198	0.025798065	0.524492118	-0.032035008	0.069093405	1.018701929	0.968472677	1.071536291
eqtl-a-ENSG00000114796	nyjelL	RETINOPATHY	KLHL24	Wald ratio	1	0.006903567	0.042797364	0.871850639	-0.076979266	0.0907864	1.006927452	0.925909051	1.095035081
eqtl-a-ENSG00000114812	nyjelL	RETINOPATHY	VIPR1	Inverse variance weighted	2	-0.046166661	0.106086432	0.663432003	-0.254096068	0.161762746	0.954882808	0.775617287	1.175581297
eqtl-a-ENSG00000114854	nyjelL	RETINOPATHY	TNNC1	Wald ratio	1	-0.02367472	0.100171227	0.813166895	-0.220010326	0.172660886	0.976603327	0.802510511	1.188463012
eqtl-a-ENSG00000114857	nyjelL	RETINOPATHY	NKTR	MR Egger	3	0.131518486	0.157563092	0.557201387	-0.177305174	0.440342146	1.140558991	0.837524155	1.553238561
eqtl-a-ENSG00000114857	nyjelL	RETINOPATHY	NKTR	Weighted median	3	-0.016564349	0.03687185	0.65325777	-0.088833174	0.055704476	0.983572086	0.914998206	1.057285185
eqtl-a-ENSG00000114857	nyjelL	RETINOPATHY	NKTR	Inverse variance weighted	3	-0.016406315	0.036174308	0.650163541	-0.087307959	0.054495329	0.983727535	0.91639484	1.056007544
eqtl-a-ENSG00000114857	nyjelL	RETINOPATHY	NKTR	Simple mode	3	-0.125976772	0.087652509	0.287208896	-0.29777569	0.045822145	0.881635325	0.742467864	1.0468882
eqtl-a-ENSG00000114857	nyjelL	RETINOPATHY	NKTR	Weighted mode	3	-0.005106439	0.03725752	0.903537358	-0.078131179	0.067918301	0.994906577	0.924843099	1.070277865
eqtl-a-ENSG00000114859	nyjelL	RETINOPATHY	CLCN2	Wald ratio	1	0.12638482	0.111945486	0.258903989	-0.093028332	0.345797972	1.134718746	0.911167685	1.413117097
eqtl-a-ENSG00000114867	nyjelL	RETINOPATHY	EIF4G1	Inverse variance weighted	2	0.151323689	0.159401199	0.342454875	-0.16110266	0.463750039	1.163373169	0.851204682	1.590025476
eqtl-a-ENSG00000114904	nyjelL	RETINOPATHY	NEK4	Wald ratio	1	0.072629648	0.155175988	0.639751013	-0.231515288	0.376774584	1.075332212	0.793330567	1.457575711
eqtl-a-ENSG00000114942	nyjelL	RETINOPATHY	EEF1B2	Wald ratio	1	0.069625091	0.147426142	0.636733371	-0.219330147	0.358580328	1.072106163	0.803056548	1.431296001
eqtl-a-ENSG00000114948	nyjelL	RETINOPATHY	ADAM23	Inverse variance weighted	2	-0.015726702	0.085539483	0.854128671	-0.183384088	0.151930684	0.984396317	0.832448361	1.164079544
eqtl-a-ENSG00000114999	nyjelL	RETINOPATHY	TTL	Inverse variance weighted	2	0.01708834	0.074110499	0.817641725	-0.128168238	0.162344917	1.017235181	0.879705367	1.176265886
eqtl-a-ENSG00000115053	nyjelL	RETINOPATHY	NCL	Wald ratio	1	0.042947596	0.040593447	0.29005849	-0.036615561	0.122510752	1.04388319	0.964046681	1.130331274
eqtl-a-ENSG00000115085	nyjelL	RETINOPATHY	ZAP70	Inverse variance weighted	2	0.048306377	0.045038038	0.28346481	-0.039968179	0.136580932	1.049492146	0.960820013	1.146347651
eqtl-a-ENSG00000115138	nyjelL	RETINOPATHY	POMC	MR Egger	4	-0.025453633	0.071533611	0.755996884	-0.16565951	0.114752244	0.97486758	0.847334694	1.121595521
eqtl-a-ENSG00000115138	nyjelL	RETINOPATHY	POMC	Weighted median	4	-0.007755493	0.046813976	0.868419657	-0.099510887	0.083999901	0.992274503	0.905280094	1.087628786
eqtl-a-ENSG00000115138	nyjelL	RETINOPATHY	POMC	Inverse variance weighted	4	0.01548538	0.042560912	0.71597718	-0.067934008	0.098904768	1.0156059	0.934322129	1.103961162
eqtl-a-ENSG00000115138	nyjelL	RETINOPATHY	POMC	Simple mode	4	-0.002301515	0.068339378	0.975249562	-0.136246696	0.131643665	0.997701131	0.872627333	1.140701775
eqtl-a-ENSG00000115138	nyjelL	RETINOPATHY	POMC	Weighted mode	4	-0.004334907	0.050982149	0.937595727	-0.104259918	0.095590105	0.995674475	0.900991083	1.100307961
eqtl-a-ENSG00000115159	nyjelL	RETINOPATHY	GPD2	Inverse variance weighted	2	0.008531836	0.041640795	0.837657061	-0.073084122	0.090147795	1.008568336	0.929522633	1.094336009
eqtl-a-ENSG00000115170	nyjelL	RETINOPATHY	ACVR1	Inverse variance weighted	2	-0.003525103	0.048804544	0.942419672	-0.09918201	0.092131804	0.996481103	0.905577869	1.096509336
eqtl-a-ENSG00000115216	nyjelL	RETINOPATHY	NRBP1	Wald ratio	1	-0.006509419	0.041302598	0.874769533	-0.08746251	0.074443672	0.993511721	0.916253221	1.077284661
eqtl-a-ENSG00000115232	nyjelL	RETINOPATHY	ITGA4	MR Egger	3	-0.008483678	0.037323807	0.857714245	-0.081638341	0.064670984	0.991552207	0.921605205	1.06680797
eqtl-a-ENSG00000115232	nyjelL	RETINOPATHY	ITGA4	Weighted median	3	-0.01919854	0.02299123	0.403696583	-0.064261351	0.025864271	0.980984578	0.937759883	1.026201654
eqtl-a-ENSG00000115232	nyjelL	RETINOPATHY	ITGA4	Inverse variance weighted	3	-0.02513151	0.02249453	0.263897015	-0.069220788	0.018957768	0.975181658	0.933120635	1.019138608
eqtl-a-ENSG00000115232	nyjelL	RETINOPATHY	ITGA4	Simple mode	3	-0.020150231	0.041892294	0.67799629	-0.102259127	0.061958666	0.980051428	0.902795582	1.063918368
eqtl-a-ENSG00000115232	nyjelL	RETINOPATHY	ITGA4	Weighted mode	3	-0.019002527	0.02438997	0.517465658	-0.066806869	0.028801815	0.981176883	0.935375834	1.029220599
eqtl-a-ENSG00000115268	nyjelL	RETINOPATHY	RPS15	Wald ratio	1	0.091456666	0.178337911	0.608071674	-0.258085639	0.440998971	1.095769291	0.772529071	1.554259103
eqtl-a-ENSG00000115290	nyjelL	RETINOPATHY	GRB14	Wald ratio	1	0.02515397	0.043615804	0.564130736	-0.060333006	0.110640946	1.025473	0.941450972	1.116993774
eqtl-a-ENSG00000115306	nyjelL	RETINOPATHY	SPTBN1	MR Egger	4	0.034712435	0.06535764	0.648420969	-0.09338854	0.162813409	1.035321943	0.910839534	1.176817086
eqtl-a-ENSG00000115306	nyjelL	RETINOPATHY	SPTBN1	Weighted median	4	0.053361123	0.035225893	0.129816294	-0.015681626	0.122403873	1.054810493	0.98444069	1.130210471
eqtl-a-ENSG00000115306	nyjelL	RETINOPATHY	SPTBN1	Inverse variance weighted	4	0.058012661	0.032646101	0.075565521	-0.005973697	0.12199902	1.059728413	0.99404411	1.129752994
eqtl-a-ENSG00000115306	nyjelL	RETINOPATHY	SPTBN1	Simple mode	4	0.046617824	0.045272465	0.378896018	-0.042116207	0.135351854	1.047721518	0.95875836	1.144939565
eqtl-a-ENSG00000115306	nyjelL	RETINOPATHY	SPTBN1	Weighted mode	4	0.054616002	0.038950025	0.255414525	-0.021726047	0.13095805	1.056134983	0.978508264	1.139919961
eqtl-a-ENSG00000115310	nyjelL	RETINOPATHY	RTN4	MR Egger	3	-0.053246145	0.080783635	0.629003408	-0.211582069	0.105089779	0.948146602	0.809302859	1.110810333
eqtl-a-ENSG00000115310	nyjelL	RETINOPATHY	RTN4	Weighted median	3	0.012052294	0.035539957	0.734519667	-0.057606021	0.081710609	1.012125216	0.944021799	1.085141734
eqtl-a-ENSG00000115310	nyjelL	RETINOPATHY	RTN4	Inverse variance weighted	3	0.010777295	0.036109563	0.765351365	-0.059997449	0.081552039	1.010835579	0.941766936	1.084969677
eqtl-a-ENSG00000115310	nyjelL	RETINOPATHY	RTN4	Simple mode	3	0.096397379	0.071726382	0.311127429	-0.04418633	0.236981087	1.101196569	0.956775665	1.267417147
eqtl-a-ENSG00000115310	nyjelL	RETINOPATHY	RTN4	Weighted mode	3	-0.003280229	0.039970492	0.942067842	-0.081622393	0.075061934	0.996725145	0.921619903	1.077950911
eqtl-a-ENSG00000115318	nyjelL	RETINOPATHY	LOXL3	Inverse variance weighted	2	0.03125353	0.065028862	0.630793614	-0.096203039	0.158710099	1.031747049	0.908279581	1.171998134
eqtl-a-ENSG00000115339	nyjelL	RETINOPATHY	GALNT3	Wald ratio	1	-0.098136774	0.150395056	0.51406152	-0.392911084	0.196637535	0.906524906	0.675088771	1.217302731
eqtl-a-ENSG00000115414	nyjelL	RETINOPATHY	FN1	Wald ratio	1	0.031168343	0.069987667	0.656073704	-0.106007485	0.16834417	1.031659162	0.899417916	1.183343812
eqtl-a-ENSG00000115415	nyjelL	RETINOPATHY	STAT1	Inverse variance weighted	2	-0.033714634	0.137060751	0.805695281	-0.302353706	0.234924437	0.96684737	0.739076603	1.264813193
eqtl-a-ENSG00000115419	nyjelL	RETINOPATHY	GLS	Inverse variance weighted	2	-0.001671146	0.043635638	0.969450296	-0.087196997	0.083854704	0.998330249	0.916496531	1.087470878
eqtl-a-ENSG00000115423	nyjelL	RETINOPATHY	DNAH6	MR Egger	3	-0.020293211	0.086033897	0.852532998	-0.188919649	0.148333228	0.979911311	0.827853022	1.159899343
eqtl-a-ENSG00000115423	nyjelL	RETINOPATHY	DNAH6	Weighted median	3	0.023380988	0.041325591	0.571546713	-0.05761717	0.104379146	1.023656466	0.944011274	1.110021236
eqtl-a-ENSG00000115423	nyjelL	RETINOPATHY	DNAH6	Inverse variance weighted	3	0.024724635	0.040913324	0.545632625	-0.055465481	0.10491475	1.025032823	0.94604468	1.110615926
eqtl-a-ENSG00000115423	nyjelL	RETINOPATHY	DNAH6	Simple mode	3	0.077832286	0.06784484	0.370015678	-0.055143601	0.210808173	1.080941355	0.946349242	1.234675488
eqtl-a-ENSG00000115423	nyjelL	RETINOPATHY	DNAH6	Weighted mode	3	0.014626325	0.044146008	0.771899566	-0.071899852	0.101152501	1.014733813	0.930624092	1.106445363
eqtl-a-ENSG00000115457	nyjelL	RETINOPATHY	IGFBP2	Wald ratio	1	0.037306022	0.040239821	0.353878703	-0.041564028	0.116176071	1.038010626	0.959287912	1.123193617
eqtl-a-ENSG00000115486	nyjelL	RETINOPATHY	GGCX	Inverse variance weighted	2	0.007014394	0.032669625	0.82999584	-0.057018071	0.071046859	1.007039052	0.944577	1.073631534
eqtl-a-ENSG00000115523	nyjelL	RETINOPATHY	GNLY	MR Egger	3	0.023049385	0.051789994	0.733425726	-0.078459003	0.124557774	1.023317075	0.924539962	1.132647456
eqtl-a-ENSG00000115523	nyjelL	RETINOPATHY	GNLY	Weighted median	3	0.003402917	0.023991654	0.887208329	-0.043620725	0.05042656	1.003408714	0.957316975	1.051719622
eqtl-a-ENSG00000115523	nyjelL	RETINOPATHY	GNLY	Inverse variance weighted	3	0.001047017	0.024862608	0.966409336	-0.047683695	0.049777729	1.001047565	0.953435315	1.051037455
eqtl-a-ENSG00000115523	nyjelL	RETINOPATHY	GNLY	Simple mode	3	-0.015066188	0.047171938	0.779706156	-0.107523187	0.077390811	0.985046739	0.898055699	1.080464251
eqtl-a-ENSG00000115523	nyjelL	RETINOPATHY	GNLY	Weighted mode	3	0.004886705	0.027105691	0.873543806	-0.048240449	0.058013858	1.004898664	0.952904634	1.059729682
eqtl-a-ENSG00000115526	nyjelL	RETINOPATHY	CHST10	Wald ratio	1	-0.020558856	0.093257235	0.825518216	-0.203343037	0.162225325	0.979651036	0.815998276	1.176125221
eqtl-a-ENSG00000115590	nyjelL	RETINOPATHY	IL1R2	Inverse variance weighted	2	0.026677697	0.04890316	0.58539529	-0.069172496	0.122527891	1.027036733	0.933165699	1.130350646
eqtl-a-ENSG00000115592	nyjelL	RETINOPATHY	PRKAG3	Wald ratio	1	0.091305942	0.078957392	0.247519579	-0.063450546	0.24606243	1.095604145	0.938520532	1.278979417
eqtl-a-ENSG00000115594	nyjelL	RETINOPATHY	IL1R1	Inverse variance weighted	2	-0.006218784	0.112666131	0.955981862	-0.227044401	0.214606834	0.993800513	0.796885399	1.239374521
eqtl-a-ENSG00000115602	nyjelL	RETINOPATHY	IL1RL1	Wald ratio	1	-0.048753248	0.052541611	0.353460561	-0.151734806	0.05422831	0.952416111	0.85921611	1.055725607
eqtl-a-ENSG00000115604	nyjelL	RETINOPATHY	IL18R1	Inverse variance weighted	2	-0.010808806	0.028482827	0.704327721	-0.066635147	0.045017534	0.989249399	0.935536473	1.046046201
eqtl-a-ENSG00000115607	nyjelL	RETINOPATHY	IL18RAP	Inverse variance weighted	2	0.021550756	0.036120093	0.550746586	-0.049244626	0.092346138	1.02178465	0.95194823	1.096744381
eqtl-a-ENSG00000115641	nyjelL	RETINOPATHY	FHL2	Inverse variance weighted	2	0.005551747	0.065798234	0.932758032	-0.123412793	0.134516286	1.005567186	0.88389872	1.14398329
eqtl-a-ENSG00000115687	nyjelL	RETINOPATHY	PASK	MR Egger	4	0.021692748	0.060649015	0.75480485	-0.097179321	0.140564817	1.021929746	0.907393277	1.150923677
eqtl-a-ENSG00000115687	nyjelL	RETINOPATHY	PASK	Weighted median	4	-0.011293348	0.033045926	0.732541257	-0.076063363	0.053476667	0.988770183	0.926757483	1.054932377
eqtl-a-ENSG00000115687	nyjelL	RETINOPATHY	PASK	Inverse variance weighted	4	-0.019511348	0.031611924	0.537093043	-0.081470719	0.042448023	0.980677767	0.9217597	1.043361824
eqtl-a-ENSG00000115687	nyjelL	RETINOPATHY	PASK	Simple mode	4	-0.035608571	0.056151108	0.571030699	-0.145664742	0.0744476	0.965017955	0.864447467	1.077288892
eqtl-a-ENSG00000115687	nyjelL	RETINOPATHY	PASK	Weighted mode	4	-0.006874867	0.033368516	0.849958017	-0.072277158	0.058527424	0.993148711	0.930273027	1.060274062
eqtl-a-ENSG00000115694	nyjelL	RETINOPATHY	STK25	Wald ratio	1	0.170478431	0.094373054	0.07085101	-0.014492756	0.355449617	1.185872073	0.985611759	1.426822034
eqtl-a-ENSG00000115705	nyjelL	RETINOPATHY	TPO	Wald ratio	1	0.126807409	0.095378392	0.183676715	-0.060134239	0.313749057	1.135198368	0.941638121	1.368546266
eqtl-a-ENSG00000115718	nyjelL	RETINOPATHY	PROC	Wald ratio	1	-0.015117334	0.059793585	0.800403178	-0.13231276	0.102078092	0.984996359	0.876066954	1.107469953
eqtl-a-ENSG00000115756	nyjelL	RETINOPATHY	HPCAL1	MR Egger	3	0.076696025	0.09594619	0.570693151	-0.111358507	0.264750558	1.079713821	0.894617964	1.303105886
eqtl-a-ENSG00000115756	nyjelL	RETINOPATHY	HPCAL1	Weighted median	3	0.015884934	0.034275752	0.643045253	-0.051295539	0.083065407	1.01601177	0.949997868	1.086612879
eqtl-a-ENSG00000115756	nyjelL	RETINOPATHY	HPCAL1	Inverse variance weighted	3	0.007124623	0.03142731	0.820655752	-0.054472904	0.06872215	1.007150063	0.946984168	1.071138552
eqtl-a-ENSG00000115756	nyjelL	RETINOPATHY	HPCAL1	Simple mode	3	0.020461572	0.046357444	0.702066178	-0.070399018	0.111322162	1.020672345	0.932021852	1.117754947
eqtl-a-ENSG00000115756	nyjelL	RETINOPATHY	HPCAL1	Weighted mode	3	0.017921577	0.03899356	0.69092359	-0.0585058	0.094348955	1.018083133	0.94317277	1.09894316
eqtl-a-ENSG00000115758	nyjelL	RETINOPATHY	ODC1	Wald ratio	1	0.034718152	0.090044698	0.699818296	-0.141769456	0.211205761	1.035327863	0.867821304	1.235166478
eqtl-a-ENSG00000115760	nyjelL	RETINOPATHY	BIRC6	Wald ratio	1	-0.022148021	0.11418398	0.84620106	-0.245948622	0.201652581	0.978095446	0.7819624	1.223422894
eqtl-a-ENSG00000115825	nyjelL	RETINOPATHY	PRKD3	MR Egger	4	-0.113522354	0.159960777	0.551481484	-0.427045477	0.20000077	0.892684241	0.652433881	1.221403698
eqtl-a-ENSG00000115825	nyjelL	RETINOPATHY	PRKD3	Weighted median	4	0.005525016	0.035651833	0.876843828	-0.064352577	0.07540261	1.005540307	0.937674339	1.078318205
eqtl-a-ENSG00000115825	nyjelL	RETINOPATHY	PRKD3	Inverse variance weighted	4	-0.001201138	0.034120228	0.971917778	-0.068076785	0.065674509	0.998799583	0.934188739	1.067879075
eqtl-a-ENSG00000115825	nyjelL	RETINOPATHY	PRKD3	Simple mode	4	-0.013694124	0.057841369	0.828093568	-0.127063207	0.09967496	0.986399214	0.880678005	1.104811751
eqtl-a-ENSG00000115825	nyjelL	RETINOPATHY	PRKD3	Weighted mode	4	0.014702275	0.038816822	0.730082144	-0.061378696	0.090783246	1.014810885	0.940467021	1.095031627
eqtl-a-ENSG00000115828	nyjelL	RETINOPATHY	QPCT	Inverse variance weighted	2	-0.025977391	0.060778068	0.66907789	-0.145102404	0.093147622	0.974357119	0.864933716	1.097623757
eqtl-a-ENSG00000115902	nyjelL	RETINOPATHY	SLC1A4	MR Egger	5	0.041798283	0.127103075	0.763885473	-0.207323745	0.290920311	1.04268413	0.812756482	1.337657983
eqtl-a-ENSG00000115902	nyjelL	RETINOPATHY	SLC1A4	Weighted median	5	0.019526844	0.042763648	0.647942404	-0.064289906	0.103343593	1.019718739	0.937733106	1.108872344
eqtl-a-ENSG00000115902	nyjelL	RETINOPATHY	SLC1A4	Inverse variance weighted	5	0.024635561	0.040975015	0.547684318	-0.055675468	0.10494659	1.024941524	0.945846044	1.110651289
eqtl-a-ENSG00000115902	nyjelL	RETINOPATHY	SLC1A4	Simple mode	5	0.014221762	0.065413005	0.838524939	-0.113987728	0.142431252	1.014323372	0.892268905	1.153073806
eqtl-a-ENSG00000115902	nyjelL	RETINOPATHY	SLC1A4	Weighted mode	5	0.019387784	0.047921983	0.706493485	-0.074539302	0.11331487	1.019576948	0.928170994	1.119984527
eqtl-a-ENSG00000115904	nyjelL	RETINOPATHY	SOS1	MR Egger	3	0.000641892	0.134090613	0.996952523	-0.26217571	0.263459494	1.000642098	0.769375825	1.301424579
eqtl-a-ENSG00000115904	nyjelL	RETINOPATHY	SOS1	Weighted median	3	0.045393597	0.050741076	0.370994304	-0.054058911	0.144846105	1.046439654	0.947376294	1.155861675
eqtl-a-ENSG00000115904	nyjelL	RETINOPATHY	SOS1	Inverse variance weighted	3	0.06514723	0.045590502	0.153014301	-0.024210153	0.154504614	1.067316154	0.976080562	1.167079662
eqtl-a-ENSG00000115904	nyjelL	RETINOPATHY	SOS1	Simple mode	3	0.032573035	0.070072802	0.687740334	-0.104769656	0.169915727	1.033109344	0.900531931	1.185204966
eqtl-a-ENSG00000115904	nyjelL	RETINOPATHY	SOS1	Weighted mode	3	0.04140329	0.049210083	0.488711761	-0.055048473	0.137855054	1.042272359	0.94643927	1.147809167
eqtl-a-ENSG00000115919	nyjelL	RETINOPATHY	KYNU	MR Egger	3	0.078565591	0.167858193	0.72131309	-0.250436467	0.407567648	1.081734305	0.778460937	1.503157128
eqtl-a-ENSG00000115919	nyjelL	RETINOPATHY	KYNU	Weighted median	3	-0.013095572	0.035545115	0.712559238	-0.082763997	0.056572854	0.986989802	0.920568378	1.058203706
eqtl-a-ENSG00000115919	nyjelL	RETINOPATHY	KYNU	Inverse variance weighted	3	-0.01433108	0.033833386	0.671873552	-0.080644516	0.051982356	0.985771121	0.922521574	1.053357157
eqtl-a-ENSG00000115919	nyjelL	RETINOPATHY	KYNU	Simple mode	3	-0.012563446	0.056361896	0.844303316	-0.123032762	0.09790587	0.987515145	0.884234693	1.102858968
eqtl-a-ENSG00000115919	nyjelL	RETINOPATHY	KYNU	Weighted mode	3	-0.013179464	0.034225014	0.737271131	-0.080260491	0.053901563	0.986907005	0.922875914	1.055380708
eqtl-a-ENSG00000115956	nyjelL	RETINOPATHY	PLEK	Inverse variance weighted	2	-0.031311738	0.0545477	0.56595096	-0.13822523	0.075601755	0.969173398	0.870902516	1.078532968
eqtl-a-ENSG00000116005	nyjelL	RETINOPATHY	PCYOX1	Inverse variance weighted	2	0.020112274	0.064944742	0.756802136	-0.107179421	0.147403968	1.020315888	0.898364473	1.158821996
eqtl-a-ENSG00000116014	nyjelL	RETINOPATHY	KISS1R	Inverse variance weighted	2	-0.043434341	0.043688486	0.320133876	-0.129063774	0.042195091	0.95749542	0.878917912	1.043097958
eqtl-a-ENSG00000116016	nyjelL	RETINOPATHY	EPAS1	Inverse variance weighted	2	0.248525856	0.10169743	0.014534401	0.049198894	0.447852819	1.282133973	1.050429254	1.564948348
eqtl-a-ENSG00000116031	nyjelL	RETINOPATHY	CD207	Wald ratio	1	0.051573288	0.102948924	0.616399306	-0.150206602	0.253353179	1.052926351	0.86053017	1.288338211
eqtl-a-ENSG00000116032	nyjelL	RETINOPATHY	GRIN3B	Inverse variance weighted	2	-0.027817417	0.083408723	0.738751391	-0.191298513	0.13566368	0.972565925	0.825886013	1.145296642
eqtl-a-ENSG00000116062	nyjelL	RETINOPATHY	MSH6	Inverse variance weighted	2	0.002412511	0.038194989	0.949636679	-0.072449666	0.077274689	1.002415424	0.930112562	1.080338793
eqtl-a-ENSG00000116106	nyjelL	RETINOPATHY	EPHA4	MR Egger	4	0.020606836	0.09926694	0.854767927	-0.173956367	0.215170039	1.020820623	0.840333563	1.240072739
eqtl-a-ENSG00000116106	nyjelL	RETINOPATHY	EPHA4	Weighted median	4	-0.025196933	0.033038394	0.44566852	-0.089952186	0.03955832	0.97511786	0.913974885	1.04035117
eqtl-a-ENSG00000116106	nyjelL	RETINOPATHY	EPHA4	Inverse variance weighted	4	0.007646427	0.033279385	0.818274637	-0.057581167	0.072874021	1.007675736	0.944045262	1.075595026
eqtl-a-ENSG00000116106	nyjelL	RETINOPATHY	EPHA4	Simple mode	4	-0.015197551	0.056413227	0.80509079	-0.125767477	0.095372375	0.984917349	0.881819867	1.100068417
eqtl-a-ENSG00000116106	nyjelL	RETINOPATHY	EPHA4	Weighted mode	4	-0.017845548	0.034237952	0.638243227	-0.084951933	0.049260837	0.982312741	0.918556436	1.050494323
eqtl-a-ENSG00000116117	nyjelL	RETINOPATHY	PARD3B	Wald ratio	1	0.047717206	0.049393795	0.334015815	-0.049094632	0.144529044	1.048873998	0.952091027	1.155495254
eqtl-a-ENSG00000116128	nyjelL	RETINOPATHY	BCL9	Inverse variance weighted	2	0.002197116	0.075342314	0.976735565	-0.14547382	0.149868052	1.002199531	0.864612525	1.161680951
eqtl-a-ENSG00000116133	nyjelL	RETINOPATHY	DHCR24	Inverse variance weighted	2	-0.047659918	0.041711059	0.253196126	-0.129413594	0.034093758	0.953457986	0.878610503	1.034681612
eqtl-a-ENSG00000116157	nyjelL	RETINOPATHY	GPX7	MR Egger	7	-0.05995775	0.063895144	0.391131443	-0.185192232	0.065276732	0.941804324	0.830944535	1.067454383
eqtl-a-ENSG00000116157	nyjelL	RETINOPATHY	GPX7	Weighted median	7	-0.014984445	0.027708678	0.588655595	-0.069293455	0.039324564	0.985127263	0.933052831	1.040108011
eqtl-a-ENSG00000116157	nyjelL	RETINOPATHY	GPX7	Inverse variance weighted	7	0.003077514	0.02476834	0.901115805	-0.045468432	0.05162346	1.003082254	0.955549767	1.052979179
eqtl-a-ENSG00000116157	nyjelL	RETINOPATHY	GPX7	Simple mode	7	0.077232177	0.057801915	0.229940731	-0.036059575	0.19052393	1.080292867	0.964582826	1.209883325
eqtl-a-ENSG00000116157	nyjelL	RETINOPATHY	GPX7	Weighted mode	7	-0.014759904	0.028011989	0.617157384	-0.069663403	0.040143595	0.985348489	0.932707714	1.04096024
eqtl-a-ENSG00000116171	nyjelL	RETINOPATHY	SCP2	MR Egger	3	-0.049688519	0.051688044	0.512554892	-0.150997085	0.051620047	0.95152576	0.859850205	1.052975585
eqtl-a-ENSG00000116171	nyjelL	RETINOPATHY	SCP2	Weighted median	3	-0.00588883	0.019508479	0.762758763	-0.044125448	0.032347788	0.994128475	0.956833917	1.032876665
eqtl-a-ENSG00000116171	nyjelL	RETINOPATHY	SCP2	Inverse variance weighted	3	-0.006545107	0.018628623	0.725328188	-0.043057208	0.029966994	0.993476266	0.957856592	1.030420523
eqtl-a-ENSG00000116171	nyjelL	RETINOPATHY	SCP2	Simple mode	3	0.016703388	0.035501194	0.684317193	-0.052878953	0.086285729	1.016843669	0.948494818	1.090117762
eqtl-a-ENSG00000116171	nyjelL	RETINOPATHY	SCP2	Weighted mode	3	-0.008381162	0.018530558	0.695382896	-0.044701056	0.027938731	0.991653862	0.956283314	1.028332678
eqtl-a-ENSG00000116237	nyjelL	RETINOPATHY	ICMT	Inverse variance weighted	2	-0.020747948	0.053053441	0.695740774	-0.124732693	0.083236797	0.97946581	0.882732832	1.086799129
eqtl-a-ENSG00000116251	nyjelL	RETINOPATHY	RPL22	Wald ratio	1	0.149889771	0.138688013	0.279799669	-0.121938734	0.421718276	1.161706182	0.8852026	1.524578954
eqtl-a-ENSG00000116260	nyjelL	RETINOPATHY	QSOX1	MR Egger	3	0.066326302	0.065681826	0.496891985	-0.062410076	0.195062681	1.068575339	0.939497542	1.215387166
eqtl-a-ENSG00000116260	nyjelL	RETINOPATHY	QSOX1	Weighted median	3	0.015363114	0.028925776	0.595334288	-0.041331408	0.072057636	1.015481734	0.959511088	1.074717285
eqtl-a-ENSG00000116260	nyjelL	RETINOPATHY	QSOX1	Inverse variance weighted	3	0.008231604	0.026833805	0.759024171	-0.044362653	0.060825862	1.008265577	0.956606978	1.062713839
eqtl-a-ENSG00000116260	nyjelL	RETINOPATHY	QSOX1	Simple mode	3	0.01511607	0.034211035	0.701782775	-0.051937558	0.082169698	1.015230896	0.949388147	1.085640025
eqtl-a-ENSG00000116260	nyjelL	RETINOPATHY	QSOX1	Weighted mode	3	0.015579059	0.028920273	0.64403821	-0.041104677	0.072262795	1.015701046	0.959728664	1.074937795
eqtl-a-ENSG00000116285	nyjelL	RETINOPATHY	ERRFI1	Wald ratio	1	-0.139284105	0.198186534	0.482184772	-0.527729711	0.249161501	0.869980828	0.589942791	1.282949214
eqtl-a-ENSG00000116396	nyjelL	RETINOPATHY	KCNC4	Wald ratio	1	-0.18763705	0.213240939	0.378897358	-0.60558929	0.230315191	0.828915508	0.545752725	1.258996771
eqtl-a-ENSG00000116478	nyjelL	RETINOPATHY	HDAC1	Wald ratio	1	-0.034859363	0.238632775	0.883858607	-0.502579602	0.432860876	0.965741225	0.604968068	1.541661723
eqtl-a-ENSG00000116489	nyjelL	RETINOPATHY	CAPZA1	Wald ratio	1	-0.292684007	0.174937793	0.094312577	-0.635562081	0.050194066	0.746257915	0.529637705	1.051475132
eqtl-a-ENSG00000116649	nyjelL	RETINOPATHY	SRM	Wald ratio	1	-0.144032276	0.146154914	0.324389926	-0.430495907	0.142431356	0.865859802	0.650186583	1.153073926
eqtl-a-ENSG00000116678	nyjelL	RETINOPATHY	LEPR	Wald ratio	1	-0.051822029	0.038731141	0.180898436	-0.127735065	0.024091007	0.949497835	0.880086514	1.02438354
eqtl-a-ENSG00000116679	nyjelL	RETINOPATHY	IVNS1ABP	Wald ratio	1	-0.057973056	0.084465578	0.492491632	-0.22352559	0.107579478	0.943675373	0.799694428	1.113579362
eqtl-a-ENSG00000116690	nyjelL	RETINOPATHY	PRG4	Wald ratio	1	0.047298957	0.050618604	0.350088093	-0.051913508	0.146511422	1.048435399	0.94941098	1.157788154
eqtl-a-ENSG00000116711	nyjelL	RETINOPATHY	PLA2G4A	Inverse variance weighted	2	0.045589175	0.060341162	0.449934846	-0.072679502	0.163857851	1.046644335	0.929898813	1.178046846
eqtl-a-ENSG00000116717	nyjelL	RETINOPATHY	GADD45A	Wald ratio	1	0.047792607	0.118200306	0.685965859	-0.183879994	0.279465207	1.048953087	0.832035647	1.322422401
eqtl-a-ENSG00000116741	nyjelL	RETINOPATHY	RGS2	Wald ratio	1	-0.008607703	0.068773288	0.900396441	-0.143403348	0.126187942	0.991429237	0.866404536	1.134495368
eqtl-a-ENSG00000116750	nyjelL	RETINOPATHY	UCHL5	Wald ratio	1	0.046161359	0.127945015	0.71825599	-0.20461087	0.296933587	1.047243379	0.814964382	1.345725923
eqtl-a-ENSG00000116761	nyjelL	RETINOPATHY	CTH	Inverse variance weighted	2	0.032589351	0.029948453	0.276515024	-0.026109618	0.091288319	1.033126199	0.974228291	1.095584838
eqtl-a-ENSG00000116791	nyjelL	RETINOPATHY	CRYZ	MR Egger	3	0.017716508	0.027122269	0.631634135	-0.035443139	0.070876155	1.017874376	0.965177614	1.073448277
eqtl-a-ENSG00000116791	nyjelL	RETINOPATHY	CRYZ	Weighted median	3	-0.004383624	0.014858631	0.767977038	-0.033506541	0.024739293	0.99562597	0.967048586	1.025047849
eqtl-a-ENSG00000116791	nyjelL	RETINOPATHY	CRYZ	Inverse variance weighted	3	-0.00547673	0.014408783	0.703873688	-0.033717943	0.022764484	0.99453824	0.966844171	1.023025572
eqtl-a-ENSG00000116791	nyjelL	RETINOPATHY	CRYZ	Simple mode	3	-0.022624716	0.02505633	0.461852507	-0.071735123	0.026485691	0.977629304	0.930777405	1.026839554
eqtl-a-ENSG00000116791	nyjelL	RETINOPATHY	CRYZ	Weighted mode	3	-0.001334616	0.016455787	0.942745506	-0.033587957	0.030918726	0.998666275	0.966969855	1.031401674
eqtl-a-ENSG00000116815	nyjelL	RETINOPATHY	CD58	Wald ratio	1	-0.077416127	0.139787535	0.579706965	-0.351399695	0.196567442	0.925504646	0.703702431	1.217217409
eqtl-a-ENSG00000116962	nyjelL	RETINOPATHY	NID1	MR Egger	3	0.078182455	0.448891602	0.890222519	-0.801645086	0.958009995	1.081319932	0.448590387	2.606504352
eqtl-a-ENSG00000116962	nyjelL	RETINOPATHY	NID1	Weighted median	3	0.0169856	0.075225137	0.821359414	-0.130455669	0.16442687	1.017130676	0.877695401	1.178717366
eqtl-a-ENSG00000116962	nyjelL	RETINOPATHY	NID1	Inverse variance weighted	3	0.003889811	0.084320191	0.963205497	-0.161377764	0.169157386	1.003897386	0.850970544	1.184306518
eqtl-a-ENSG00000116962	nyjelL	RETINOPATHY	NID1	Simple mode	3	0.15862708	0.152595478	0.407733875	-0.140460056	0.457714216	1.17190084	0.868958374	1.580457269
eqtl-a-ENSG00000116962	nyjelL	RETINOPATHY	NID1	Weighted mode	3	-0.085267802	0.080440882	0.400236983	-0.242931931	0.072396326	0.918266338	0.7843249	1.075081343
eqtl-a-ENSG00000116977	nyjelL	RETINOPATHY	LGALS8	MR Egger	4	0.026876093	0.050519868	0.647913283	-0.072142848	0.125895034	1.027240512	0.93039798	1.134163113
eqtl-a-ENSG00000116977	nyjelL	RETINOPATHY	LGALS8	Weighted median	4	0.024477554	0.043503399	0.573667504	-0.060789109	0.109744216	1.024779588	0.941021672	1.115992581
eqtl-a-ENSG00000116977	nyjelL	RETINOPATHY	LGALS8	Inverse variance weighted	4	0.016881499	0.042734986	0.69282252	-0.066879073	0.10064207	1.017024796	0.935308299	1.105880744
eqtl-a-ENSG00000116977	nyjelL	RETINOPATHY	LGALS8	Simple mode	4	-0.02812885	0.078792781	0.744728406	-0.182562701	0.126305001	0.972263083	0.833132404	1.134628179
eqtl-a-ENSG00000116977	nyjelL	RETINOPATHY	LGALS8	Weighted mode	4	0.029681575	0.045119342	0.557609885	-0.058752335	0.118115485	1.030126464	0.942940274	1.125374068
eqtl-a-ENSG00000116984	nyjelL	RETINOPATHY	MTR	Wald ratio	1	-0.04260348	0.07799726	0.584916336	-0.195478109	0.11027115	0.958291296	0.822441347	1.11658079
eqtl-a-ENSG00000116985	nyjelL	RETINOPATHY	BMP8B	Wald ratio	1	0.046488067	0.089517759	0.603539915	-0.128966742	0.221942875	1.047585578	0.879003199	1.248500055
eqtl-a-ENSG00000117009	nyjelL	RETINOPATHY	KMO	Inverse variance weighted	2	0.040036092	0.049372997	0.417428587	-0.056734983	0.136807167	1.04084834	0.944844436	1.146607023
eqtl-a-ENSG00000117013	nyjelL	RETINOPATHY	KCNQ4	Wald ratio	1	-0.093923719	0.191426978	0.623673748	-0.469120595	0.281273157	0.910352202	0.62555214	1.324815437
eqtl-a-ENSG00000117020	nyjelL	RETINOPATHY	AKT3	Wald ratio	1	0.034835258	0.102022081	0.732766178	-0.165128021	0.234798537	1.035449113	0.847785163	1.264653962
eqtl-a-ENSG00000117036	nyjelL	RETINOPATHY	ETV3	Wald ratio	1	-0.07992322	0.222088584	0.718943675	-0.515216845	0.355370405	0.923187226	0.597371044	1.426709016
eqtl-a-ENSG00000117054	nyjelL	RETINOPATHY	ACADM	Wald ratio	1	-0.053800181	0.033667536	0.110046554	-0.119788551	0.012188189	0.947621441	0.887107995	1.012262768
eqtl-a-ENSG00000117090	nyjelL	RETINOPATHY	SLAMF1	Inverse variance weighted	2	0.030350808	0.053254519	0.568732058	-0.07402805	0.134729665	1.030816089	0.928645645	1.144227418
eqtl-a-ENSG00000117091	nyjelL	RETINOPATHY	CD48	MR Egger	4	0.07996249	0.061995767	0.326138985	-0.041549213	0.201474192	1.083246434	0.959302124	1.223204669
eqtl-a-ENSG00000117091	nyjelL	RETINOPATHY	CD48	Weighted median	4	-0.007223747	0.037901017	0.848842859	-0.081509741	0.067062247	0.992802282	0.921723732	1.069362041
eqtl-a-ENSG00000117091	nyjelL	RETINOPATHY	CD48	Inverse variance weighted	4	-0.009269601	0.048656106	0.848907483	-0.104635569	0.086096368	0.99077323	0.900652688	1.089911356
eqtl-a-ENSG00000117091	nyjelL	RETINOPATHY	CD48	Simple mode	4	-0.135683975	0.110924743	0.308570717	-0.353096472	0.081728521	0.873118516	0.702509418	1.085161172
eqtl-a-ENSG00000117091	nyjelL	RETINOPATHY	CD48	Weighted mode	4	0.043088797	0.039345113	0.3534982	-0.034027624	0.120205217	1.044030597	0.966544804	1.127728257
eqtl-a-ENSG00000117115	nyjelL	RETINOPATHY	PADI2	MR Egger	3	0.089661193	0.087504894	0.492252044	-0.081848399	0.261170785	1.093803633	0.921411635	1.298449403
eqtl-a-ENSG00000117115	nyjelL	RETINOPATHY	PADI2	Weighted median	3	0.002023844	0.029864183	0.945970092	-0.056509954	0.060557643	1.002025894	0.945057077	1.062428837
eqtl-a-ENSG00000117115	nyjelL	RETINOPATHY	PADI2	Inverse variance weighted	3	0.001645976	0.029174886	0.955009173	-0.0555368	0.058828751	1.001647331	0.945977211	1.0605936
eqtl-a-ENSG00000117115	nyjelL	RETINOPATHY	PADI2	Simple mode	3	-0.049446941	0.048345011	0.413976153	-0.144203162	0.04530928	0.951755656	0.86571185	1.046351426
eqtl-a-ENSG00000117115	nyjelL	RETINOPATHY	PADI2	Weighted mode	3	0.021970212	0.037083865	0.613612046	-0.050714164	0.094654588	1.022213334	0.950550333	1.099279085
eqtl-a-ENSG00000117151	nyjelL	RETINOPATHY	CTBS	Inverse variance weighted	2	0.050814585	0.032737998	0.120624137	-0.013351892	0.114981062	1.052127795	0.986736849	1.121852191
eqtl-a-ENSG00000117153	nyjelL	RETINOPATHY	KLHL12	MR Egger	3	-0.042723359	0.132065577	0.800817211	-0.30157189	0.216125173	0.958176425	0.739654651	1.241257741
eqtl-a-ENSG00000117153	nyjelL	RETINOPATHY	KLHL12	Weighted median	3	-0.046164362	0.04057011	0.255166018	-0.125681778	0.033353055	0.954885003	0.881895441	1.033915503
eqtl-a-ENSG00000117153	nyjelL	RETINOPATHY	KLHL12	Inverse variance weighted	3	-0.048747852	0.039912935	0.221951739	-0.126977204	0.0294815	0.952421251	0.88075375	1.029920382
eqtl-a-ENSG00000117153	nyjelL	RETINOPATHY	KLHL12	Simple mode	3	-0.037173819	0.061325847	0.606038237	-0.157372479	0.083024841	0.963508645	0.854385759	1.086568799
eqtl-a-ENSG00000117153	nyjelL	RETINOPATHY	KLHL12	Weighted mode	3	-0.045896221	0.041486543	0.383858943	-0.127209846	0.035417403	0.95514108	0.880548874	1.03605207
eqtl-a-ENSG00000117228	nyjelL	RETINOPATHY	GBP1	Wald ratio	1	-0.041287375	0.170841656	0.809035549	-0.376137021	0.29356227	0.959553338	0.686508261	1.341196693
eqtl-a-ENSG00000117266	nyjelL	RETINOPATHY	CDK18	Wald ratio	1	-0.089038827	0.182077978	0.624831218	-0.445911664	0.267834011	0.914810054	0.640240326	1.307130153
eqtl-a-ENSG00000117281	nyjelL	RETINOPATHY	CD160	Wald ratio	1	0.092091405	0.062667772	0.141692406	-0.030737429	0.214920239	1.09646504	0.969730163	1.239763008
eqtl-a-ENSG00000117308	nyjelL	RETINOPATHY	GALE	Wald ratio	1	0.121365116	0.137534584	0.377542459	-0.148202669	0.390932902	1.129037067	0.862256345	1.478359315
eqtl-a-ENSG00000117335	nyjelL	RETINOPATHY	CD46	Wald ratio	1	-0.286492066	0.157371473	0.068685507	-0.594940152	0.021956021	0.750893036	0.551595577	1.022198828
eqtl-a-ENSG00000117362	nyjelL	RETINOPATHY	APH1A	Wald ratio	1	0.337215383	0.179412514	0.060168982	-0.014433144	0.68886391	1.401040792	0.985670515	1.99145178
eqtl-a-ENSG00000117394	nyjelL	RETINOPATHY	SLC2A1	Wald ratio	1	-0.145318884	0.118003915	0.218145221	-0.376606559	0.08596879	0.864746495	0.686185995	1.089772316
eqtl-a-ENSG00000117410	nyjelL	RETINOPATHY	ATP6V0B	Wald ratio	1	-0.074115606	0.040043649	0.064188194	-0.152601159	0.004369946	0.92856434	0.858472048	1.004379508
eqtl-a-ENSG00000117448	nyjelL	RETINOPATHY	AKR1A1	Wald ratio	1	-0.015840874	0.099361344	0.873332524	-0.210589108	0.17890736	0.984283933	0.810106865	1.19590995
eqtl-a-ENSG00000117450	nyjelL	RETINOPATHY	PRDX1	Inverse variance weighted	2	-0.02169353	0.042712337	0.611524552	-0.105409711	0.06202265	0.978540082	0.899955725	1.063986444
eqtl-a-ENSG00000117461	nyjelL	RETINOPATHY	PIK3R3	Wald ratio	1	-0.039902934	0.03933288	0.310347543	-0.116995379	0.037189512	0.960882704	0.889589304	1.037889694
eqtl-a-ENSG00000117480	nyjelL	RETINOPATHY	FAAH	Inverse variance weighted	2	-0.003847951	0.030773956	0.900492521	-0.064164905	0.056469003	0.996159443	0.937850331	1.058093817
eqtl-a-ENSG00000117560	nyjelL	RETINOPATHY	FASLG	Wald ratio	1	-0.109481263	0.071888982	0.127778391	-0.250383667	0.031421141	0.896298958	0.77850204	1.031919996
eqtl-a-ENSG00000117586	nyjelL	RETINOPATHY	TNFSF4	MR Egger	3	-0.009338887	0.066225583	0.910814303	-0.139141029	0.120463256	0.990704585	0.87010531	1.128019292
eqtl-a-ENSG00000117586	nyjelL	RETINOPATHY	TNFSF4	Weighted median	3	-0.033735277	0.034533121	0.328620504	-0.101420195	0.03394964	0.966827412	0.903553285	1.034532506
eqtl-a-ENSG00000117586	nyjelL	RETINOPATHY	TNFSF4	Inverse variance weighted	3	-0.040995364	0.035224145	0.244487764	-0.110034688	0.02804396	0.95983358	0.895803061	1.028440894
eqtl-a-ENSG00000117586	nyjelL	RETINOPATHY	TNFSF4	Simple mode	3	-0.01408705	0.049807554	0.803892614	-0.111709856	0.083535756	0.986011708	0.894303697	1.087124086
eqtl-a-ENSG00000117586	nyjelL	RETINOPATHY	TNFSF4	Weighted mode	3	-0.033373435	0.036750392	0.459674571	-0.105404204	0.038657335	0.967177315	0.899960682	1.039414251
eqtl-a-ENSG00000117595	nyjelL	RETINOPATHY	IRF6	Inverse variance weighted	2	0.007819915	0.02976728	0.792780498	-0.050523953	0.066163783	1.007850571	0.950731156	1.068401689
eqtl-a-ENSG00000117601	nyjelL	RETINOPATHY	SERPINC1	Wald ratio	1	0.066323006	0.044659851	0.137525278	-0.021210302	0.153856315	1.068571817	0.979013054	1.166323291
eqtl-a-ENSG00000117632	nyjelL	RETINOPATHY	STMN1	Wald ratio	1	-0.005623309	0.072822419	0.938448954	-0.148355249	0.137108632	0.994392473	0.862124792	1.146952737
eqtl-a-ENSG00000117676	nyjelL	RETINOPATHY	RPS6KA1	Wald ratio	1	-0.031283849	0.046743373	0.503324462	-0.12290086	0.060333162	0.969200427	0.884351333	1.062190369
eqtl-a-ENSG00000117691	nyjelL	RETINOPATHY	NENF	Inverse variance weighted	2	-0.084175842	0.050266954	0.094017424	-0.182699071	0.014347388	0.919269596	0.833018797	1.014450806
eqtl-a-ENSG00000117713	nyjelL	RETINOPATHY	ARID1A	Inverse variance weighted	2	0.000475447	0.026526275	0.985699791	-0.051516053	0.052466946	1.00047556	0.949788403	1.053867727
eqtl-a-ENSG00000117834	nyjelL	RETINOPATHY	SLC5A9	Wald ratio	1	0.091809228	0.180605276	0.611213593	-0.262177112	0.445795569	1.096155687	0.769374746	1.561732167
eqtl-a-ENSG00000117862	nyjelL	RETINOPATHY	TXNDC12	Wald ratio	1	-0.017041747	0.027967945	0.542304817	-0.07185892	0.037775427	0.983102643	0.930662185	1.038497988
eqtl-a-ENSG00000117868	nyjelL	RETINOPATHY	ESYT2	Wald ratio	1	0.030326833	0.039598248	0.443757818	-0.047285733	0.107939399	1.030791376	0.953814823	1.113980235
eqtl-a-ENSG00000117877	nyjelL	RETINOPATHY	POLR1G	Wald ratio	1	-0.027445875	0.097045998	0.77732015	-0.21765603	0.162764281	0.972927341	0.804402084	1.176759272
eqtl-a-ENSG00000117984	nyjelL	RETINOPATHY	CTSD	Inverse variance weighted	2	-0.237612583	0.10023433	0.017760639	-0.43407187	-0.041153296	0.788508114	0.647865692	0.959682004
eqtl-a-ENSG00000118046	nyjelL	RETINOPATHY	STK11	Inverse variance weighted	2	-0.022866931	0.052387153	0.662474846	-0.125545751	0.079811889	0.977392536	0.88201541	1.083083309
eqtl-a-ENSG00000118181	nyjelL	RETINOPATHY	RPS25	Wald ratio	1	0.14588665	0.088679562	0.099949417	-0.027925291	0.319698591	1.157065027	0.972461015	1.376712748
eqtl-a-ENSG00000118257	nyjelL	RETINOPATHY	NRP2	Inverse variance weighted	2	-0.02130772	0.155762345	0.891191771	-0.326601916	0.283986476	0.978917686	0.721370852	1.328414965
eqtl-a-ENSG00000118260	nyjelL	RETINOPATHY	CREB1	Wald ratio	1	0.04626488	0.086864221	0.594302564	-0.123988993	0.216518753	1.047351797	0.883389564	1.241746372
eqtl-a-ENSG00000118298	nyjelL	RETINOPATHY	CA14	Wald ratio	1	0.262449366	0.137527114	0.056346465	-0.007103776	0.532002509	1.300110637	0.992921396	1.702337844
eqtl-a-ENSG00000118432	nyjelL	RETINOPATHY	CNR1	Inverse variance weighted	2	-0.206107911	0.07972373	0.009730084	-0.362366421	-0.049849401	0.813745259	0.696027282	0.95137269
eqtl-a-ENSG00000118495	nyjelL	RETINOPATHY	PLAGL1	Inverse variance weighted	2	-0.035912057	0.056107585	0.522135489	-0.145882925	0.07405881	0.96472513	0.86425888	1.076870134
eqtl-a-ENSG00000118503	nyjelL	RETINOPATHY	TNFAIP3	Wald ratio	1	-0.070107457	0.191589503	0.714420775	-0.445622883	0.305407968	0.932293633	0.640425242	1.357178576
eqtl-a-ENSG00000118513	nyjelL	RETINOPATHY	MYB	Wald ratio	1	-0.098501162	0.198155922	0.619126172	-0.486886769	0.289884444	0.906194639	0.614536614	1.336273065
eqtl-a-ENSG00000118514	nyjelL	RETINOPATHY	ALDH8A1	Wald ratio	1	-0.01582121	0.089677547	0.859961387	-0.191589202	0.159946781	0.984303288	0.825645973	1.17344842
eqtl-a-ENSG00000118515	nyjelL	RETINOPATHY	SGK1	Wald ratio	1	-0.055440971	0.030052699	0.06506784	-0.114344261	0.003462319	0.946067868	0.89195084	1.00346832
eqtl-a-ENSG00000118520	nyjelL	RETINOPATHY	ARG1	Inverse variance weighted	2	-0.003017612	0.030490006	0.921161659	-0.062778025	0.0567428	0.996986936	0.939151919	1.058383559
eqtl-a-ENSG00000118523	nyjelL	RETINOPATHY	CCN2	Wald ratio	1	0.018954933	0.04926937	0.700444563	-0.077613032	0.115522898	1.019135718	0.925322427	1.122460216
eqtl-a-ENSG00000118596	nyjelL	RETINOPATHY	SLC16A7	Inverse variance weighted	2	0.004657713	0.074442715	0.950110717	-0.141250008	0.150565434	1.004668577	0.868272209	1.162491369
eqtl-a-ENSG00000118640	nyjelL	RETINOPATHY	VAMP8	Inverse variance weighted	2	0.024968074	0.034398623	0.467933686	-0.042453226	0.092389375	1.025282387	0.958435294	1.096791802
eqtl-a-ENSG00000118705	nyjelL	RETINOPATHY	RPN2	Wald ratio	1	-0.069218731	0.114545561	0.54565089	-0.29372803	0.155290568	0.933122555	0.745479212	1.167997295
eqtl-a-ENSG00000118762	nyjelL	RETINOPATHY	PKD2	MR Egger	3	0.020841173	0.036366574	0.668706484	-0.050437312	0.092119658	1.021059867	0.950813531	1.096496019
eqtl-a-ENSG00000118762	nyjelL	RETINOPATHY	PKD2	Weighted median	3	0.014553604	0.022306148	0.514112135	-0.029166446	0.058273655	1.014660024	0.971254789	1.060005032
eqtl-a-ENSG00000118762	nyjelL	RETINOPATHY	PKD2	Inverse variance weighted	3	0.012564644	0.022356846	0.574113078	-0.031254774	0.056384061	1.012643911	0.969228608	1.058003944
eqtl-a-ENSG00000118762	nyjelL	RETINOPATHY	PKD2	Simple mode	3	0.025843573	0.042737239	0.606840484	-0.057921415	0.109608561	1.026180413	0.943724107	1.115841201
eqtl-a-ENSG00000118762	nyjelL	RETINOPATHY	PKD2	Weighted mode	3	0.014793333	0.023329303	0.590862588	-0.0309321	0.060518766	1.014903296	0.969541402	1.062387535
eqtl-a-ENSG00000118777	nyjelL	RETINOPATHY	ABCG2	Inverse variance weighted	2	-0.007394361	0.085760668	0.931290825	-0.175485271	0.160696549	0.99263291	0.839049755	1.174328564
eqtl-a-ENSG00000118785	nyjelL	RETINOPATHY	SPP1	Inverse variance weighted	2	-0.005725583	0.021042722	0.785550302	-0.046969318	0.035518152	0.994290777	0.954116671	1.036156456
eqtl-a-ENSG00000118939	nyjelL	RETINOPATHY	UCHL3	Wald ratio	1	0.217283716	0.177638542	0.221262134	-0.130887826	0.565455257	1.242696625	0.877316181	1.760248966
eqtl-a-ENSG00000118971	nyjelL	RETINOPATHY	CCND2	Inverse variance weighted	2	0.115888795	0.076385767	0.129228394	-0.033827309	0.265604899	1.122870996	0.966738437	1.304219658
eqtl-a-ENSG00000119121	nyjelL	RETINOPATHY	TRPM6	Wald ratio	1	-0.013092754	0.036098801	0.716834822	-0.083846404	0.057660897	0.986992583	0.919572488	1.059355704
eqtl-a-ENSG00000119138	nyjelL	RETINOPATHY	KLF9	Wald ratio	1	-0.012096686	0.065300129	0.85303491	-0.140084938	0.115891566	0.987976185	0.869284397	1.122874108
eqtl-a-ENSG00000119203	nyjelL	RETINOPATHY	CPSF3	Wald ratio	1	-0.09369777	0.140309499	0.504265422	-0.368704389	0.181308848	0.910557918	0.691629834	1.198785365
eqtl-a-ENSG00000119321	nyjelL	RETINOPATHY	FKBP15	MR Egger	4	-0.078341886	0.105173819	0.533980616	-0.284482571	0.1277988	0.924648248	0.752403469	1.136324351
eqtl-a-ENSG00000119321	nyjelL	RETINOPATHY	FKBP15	Weighted median	4	-0.021420243	0.050687184	0.672589442	-0.120767123	0.077926637	0.978807541	0.88624032	1.081043347
eqtl-a-ENSG00000119321	nyjelL	RETINOPATHY	FKBP15	Inverse variance weighted	4	-0.016753224	0.048590188	0.730255152	-0.111989992	0.078483545	0.983386331	0.894053205	1.081645557
eqtl-a-ENSG00000119321	nyjelL	RETINOPATHY	FKBP15	Simple mode	4	0.051688037	0.092814404	0.616445937	-0.130228194	0.233604268	1.05304718	0.877895078	1.263144527
eqtl-a-ENSG00000119321	nyjelL	RETINOPATHY	FKBP15	Weighted mode	4	-0.030567335	0.05033007	0.586512604	-0.129214271	0.068079601	0.969895122	0.878785647	1.070450515
eqtl-a-ENSG00000119383	nyjelL	RETINOPATHY	PTPA	Wald ratio	1	-0.034989328	0.177774123	0.843969171	-0.38342661	0.313447954	0.965615722	0.681522093	1.368134255
eqtl-a-ENSG00000119392	nyjelL	RETINOPATHY	GLE1	Inverse variance weighted	2	0.01096732	0.044562966	0.805598327	-0.076376094	0.098310734	1.011027681	0.926467702	1.103305566
eqtl-a-ENSG00000119408	nyjelL	RETINOPATHY	NEK6	MR Egger	4	0.001604452	0.142286101	0.992026748	-0.277276305	0.280485209	1.00160574	0.757845072	1.323771963
eqtl-a-ENSG00000119408	nyjelL	RETINOPATHY	NEK6	Weighted median	4	-0.003142151	0.034832306	0.92812196	-0.071413471	0.065129168	0.99686278	0.931076839	1.067296876
eqtl-a-ENSG00000119408	nyjelL	RETINOPATHY	NEK6	Inverse variance weighted	4	0.009266491	0.033840703	0.784217746	-0.057061288	0.075594269	1.009309557	0.944536179	1.078524894
eqtl-a-ENSG00000119408	nyjelL	RETINOPATHY	NEK6	Simple mode	4	-0.006826845	0.078952082	0.936542151	-0.161572926	0.147919237	0.993196405	0.850804483	1.159419254
eqtl-a-ENSG00000119408	nyjelL	RETINOPATHY	NEK6	Weighted mode	4	-0.009223871	0.036529247	0.816961875	-0.080821194	0.062373453	0.990818539	0.9223586	1.064359758
eqtl-a-ENSG00000119421	nyjelL	RETINOPATHY	NDUFA8	Wald ratio	1	0.001615425	0.064574492	0.980041839	-0.12495058	0.12818143	1.00161673	0.882540517	1.136759226
eqtl-a-ENSG00000119487	nyjelL	RETINOPATHY	MAPKAP1	Wald ratio	1	-0.103208031	0.092445955	0.264244629	-0.284402104	0.077986041	0.901939322	0.752464015	1.081107568
eqtl-a-ENSG00000119509	nyjelL	RETINOPATHY	INVS	Inverse variance weighted	2	-0.000861606	0.038206955	0.982008409	-0.075747238	0.074024026	0.999138765	0.9270505	1.076832677
eqtl-a-ENSG00000119535	nyjelL	RETINOPATHY	CSF3R	Wald ratio	1	0.115133794	0.101973373	0.258873608	-0.084734017	0.315001605	1.122023548	0.918756626	1.370261511
eqtl-a-ENSG00000119537	nyjelL	RETINOPATHY	KDSR	MR Egger	3	-0.05787485	0.064624383	0.535041412	-0.184538641	0.068788941	0.943768053	0.83148781	1.071210097
eqtl-a-ENSG00000119537	nyjelL	RETINOPATHY	KDSR	Weighted median	3	-0.021119958	0.033836929	0.532516675	-0.087440339	0.045200422	0.979101506	0.916273536	1.046237528
eqtl-a-ENSG00000119537	nyjelL	RETINOPATHY	KDSR	Inverse variance weighted	3	-0.014899179	0.032384552	0.645465581	-0.078372902	0.048574544	0.985211265	0.92461957	1.049773623
eqtl-a-ENSG00000119537	nyjelL	RETINOPATHY	KDSR	Simple mode	3	-0.033869126	0.045274	0.532409672	-0.122606165	0.054867913	0.966698012	0.884611985	1.056401069
eqtl-a-ENSG00000119537	nyjelL	RETINOPATHY	KDSR	Weighted mode	3	-0.022627495	0.039223502	0.622296002	-0.09950556	0.054250569	0.977626586	0.905284916	1.055749107
eqtl-a-ENSG00000119630	nyjelL	RETINOPATHY	PGF	Wald ratio	1	-0.036469962	0.062693575	0.560756846	-0.159349369	0.086409444	0.964187055	0.852698401	1.090252635
eqtl-a-ENSG00000119638	nyjelL	RETINOPATHY	NEK9	Wald ratio	1	0.305370773	0.178690844	0.087463265	-0.044863281	0.655604828	1.357128097	0.956128194	1.926307249
eqtl-a-ENSG00000119681	nyjelL	RETINOPATHY	LTBP2	Inverse variance weighted	2	0.079251309	0.067669793	0.241539494	-0.053381485	0.211884102	1.082476323	0.948018289	1.236004627
eqtl-a-ENSG00000119699	nyjelL	RETINOPATHY	TGFB3	Inverse variance weighted	2	-0.047532145	0.057851886	0.411294402	-0.160921842	0.065857552	0.95357982	0.851358609	1.068074561
eqtl-a-ENSG00000119711	nyjelL	RETINOPATHY	ALDH6A1	Wald ratio	1	0.067630735	0.185532674	0.715468273	-0.296013305	0.431274775	1.069970133	0.743777532	1.539218431
eqtl-a-ENSG00000119714	nyjelL	RETINOPATHY	GPR68	Inverse variance weighted	2	-0.033076396	0.045809819	0.470271567	-0.12286364	0.056710848	0.967464646	0.884384249	1.058349742
eqtl-a-ENSG00000119737	nyjelL	RETINOPATHY	GPR75	Wald ratio	1	0.071792822	0.154440007	0.642032459	-0.230909593	0.374495236	1.074432722	0.793811229	1.454257173
eqtl-a-ENSG00000119771	nyjelL	RETINOPATHY	KLHL29	Wald ratio	1	0.153058404	0.302733893	0.613146417	-0.440300027	0.746416834	1.16539304	0.643843222	2.109428028
eqtl-a-ENSG00000119772	nyjelL	RETINOPATHY	DNMT3A	Wald ratio	1	-0.102481464	0.092432517	0.267552466	-0.283649197	0.078686269	0.90259488	0.753030764	1.081864854
eqtl-a-ENSG00000119922	nyjelL	RETINOPATHY	IFIT2	Wald ratio	1	0.003722035	0.13969956	0.978744363	-0.270089102	0.277533173	1.003728971	0.763311478	1.319869902
eqtl-a-ENSG00000119943	nyjelL	RETINOPATHY	PYROXD2	Inverse variance weighted	2	-0.012396607	0.137684628	0.928258411	-0.282258478	0.257465264	0.987679914	0.754078747	1.293646874
eqtl-a-ENSG00000119950	nyjelL	RETINOPATHY	MXI1	Inverse variance weighted	2	0.010243828	0.039158493	0.793630501	-0.066506818	0.086994475	1.010296476	0.935656536	1.090890652
eqtl-a-ENSG00000119969	nyjelL	RETINOPATHY	HELLS	Wald ratio	1	-0.045915051	0.031169111	0.140725522	-0.107006509	0.015176408	0.955123096	0.898519824	1.015292154
eqtl-a-ENSG00000120057	nyjelL	RETINOPATHY	SFRP5	Wald ratio	1	-0.123240219	0.101611963	0.225186613	-0.322399668	0.075919229	0.884051271	0.72440861	1.078875429
eqtl-a-ENSG00000120093	nyjelL	RETINOPATHY	HOXB3	Inverse variance weighted	2	0.022433765	0.051565784	0.663525144	-0.078635172	0.123502702	1.022687294	0.924377101	1.131453062
eqtl-a-ENSG00000120129	nyjelL	RETINOPATHY	DUSP1	Wald ratio	1	-0.056426821	0.119317568	0.636275301	-0.290289255	0.177435613	0.945135646	0.74804716	1.194151168
eqtl-a-ENSG00000120156	nyjelL	RETINOPATHY	TEK	MR Egger	4	-0.033034827	0.035373155	0.448946363	-0.102366211	0.036296557	0.967504864	0.902698913	1.03696332
eqtl-a-ENSG00000120156	nyjelL	RETINOPATHY	TEK	Weighted median	4	-0.023537278	0.01948139	0.226973044	-0.061720801	0.014646246	0.976737563	0.940145337	1.014754027
eqtl-a-ENSG00000120156	nyjelL	RETINOPATHY	TEK	Inverse variance weighted	4	-0.018025283	0.019072883	0.34462117	-0.055408133	0.019357567	0.982136201	0.946098935	1.01954614
eqtl-a-ENSG00000120156	nyjelL	RETINOPATHY	TEK	Simple mode	4	-0.023089016	0.031969583	0.522366306	-0.085749399	0.039571368	0.977175496	0.91782421	1.040364745
eqtl-a-ENSG00000120156	nyjelL	RETINOPATHY	TEK	Weighted mode	4	-0.026558303	0.022529138	0.323444331	-0.070715413	0.017598808	0.973791267	0.931727011	1.017754579
eqtl-a-ENSG00000120162	nyjelL	RETINOPATHY	MOB3B	Inverse variance weighted	2	0.027622971	0.163728755	0.866023344	-0.293285388	0.348531331	1.028008023	0.745809265	1.416984938
eqtl-a-ENSG00000120217	nyjelL	RETINOPATHY	CD274	Wald ratio	1	-0.038702717	0.064249264	0.546918683	-0.164631275	0.087225841	0.962036664	0.848206402	1.091143077
eqtl-a-ENSG00000120437	nyjelL	RETINOPATHY	ACAT2	Inverse variance weighted	2	-0.024224596	0.041890359	0.563071246	-0.106329699	0.057880508	0.976066465	0.899128157	1.059588376
eqtl-a-ENSG00000120539	nyjelL	RETINOPATHY	MASTL	Wald ratio	1	0.009889004	0.029515103	0.73758816	-0.047960598	0.067738607	1.009938062	0.953171343	1.070085559
eqtl-a-ENSG00000120647	nyjelL	RETINOPATHY	CCDC77	MR Egger	3	-0.017472243	0.064586414	0.831804328	-0.144061614	0.109117128	0.982679512	0.865834399	1.115292975
eqtl-a-ENSG00000120647	nyjelL	RETINOPATHY	CCDC77	Weighted median	3	-0.031525538	0.022470063	0.160616322	-0.075566861	0.012515786	0.968966211	0.927217734	1.012594436
eqtl-a-ENSG00000120647	nyjelL	RETINOPATHY	CCDC77	Inverse variance weighted	3	-0.030052741	0.021826232	0.168540312	-0.072832156	0.012726674	0.970394353	0.929756871	1.012808003
eqtl-a-ENSG00000120647	nyjelL	RETINOPATHY	CCDC77	Simple mode	3	-0.066951905	0.048934463	0.304683135	-0.162863453	0.028959642	0.93524018	0.849707205	1.02938305
eqtl-a-ENSG00000120647	nyjelL	RETINOPATHY	CCDC77	Weighted mode	3	-0.030184013	0.022626797	0.313825763	-0.074532536	0.01416451	0.970266976	0.928177275	1.014265302
eqtl-a-ENSG00000120690	nyjelL	RETINOPATHY	ELF1	Wald ratio	1	-0.099142194	0.100406582	0.323442999	-0.295939095	0.097654707	0.905613926	0.74383273	1.102582006
eqtl-a-ENSG00000120694	nyjelL	RETINOPATHY	HSPH1	Wald ratio	1	0.038139561	0.051987423	0.463173947	-0.063755789	0.140034911	1.038876209	0.938234099	1.150313956
eqtl-a-ENSG00000120696	nyjelL	RETINOPATHY	KBTBD7	Wald ratio	1	0.041692557	0.048470544	0.389699333	-0.05330971	0.136694823	1.042573897	0.948086335	1.146478217
eqtl-a-ENSG00000120708	nyjelL	RETINOPATHY	TGFBI	MR Egger	4	0.121198422	0.079081808	0.265085045	-0.033801922	0.276198766	1.128848878	0.96676298	1.318109833
eqtl-a-ENSG00000120708	nyjelL	RETINOPATHY	TGFBI	Weighted median	4	-0.00653898	0.025480248	0.797464905	-0.056480266	0.043402306	0.993482353	0.945085135	1.044357962
eqtl-a-ENSG00000120708	nyjelL	RETINOPATHY	TGFBI	Inverse variance weighted	4	-0.015425444	0.02588368	0.551206951	-0.066157457	0.035306569	0.984692919	0.935983475	1.035937246
eqtl-a-ENSG00000120708	nyjelL	RETINOPATHY	TGFBI	Simple mode	4	-0.018436762	0.035070014	0.635470888	-0.087173989	0.050300464	0.981732155	0.916517618	1.051587013
eqtl-a-ENSG00000120708	nyjelL	RETINOPATHY	TGFBI	Weighted mode	4	-0.007154525	0.024427435	0.788697382	-0.055032297	0.040723248	0.992871008	0.94645458	1.04156381
eqtl-a-ENSG00000120798	nyjelL	RETINOPATHY	NR2C1	Wald ratio	1	-0.114182626	0.067122814	0.08892419	-0.245743341	0.017378089	0.892095021	0.782122938	1.017529967
eqtl-a-ENSG00000120805	nyjelL	RETINOPATHY	ARL1	Wald ratio	1	-0.066553065	0.066227807	0.314939617	-0.196359567	0.063253438	0.935613267	0.821716719	1.065296792
eqtl-a-ENSG00000120868	nyjelL	RETINOPATHY	APAF1	MR Egger	3	0.280420547	0.268140062	0.485750538	-0.245133976	0.805975069	1.323686367	0.782599682	2.238878496
eqtl-a-ENSG00000120868	nyjelL	RETINOPATHY	APAF1	Weighted median	3	0.066255182	0.036819794	0.071948369	-0.005911614	0.138421978	1.068499344	0.994105825	1.148460073
eqtl-a-ENSG00000120868	nyjelL	RETINOPATHY	APAF1	Inverse variance weighted	3	0.064924687	0.037770327	0.085626448	-0.009105153	0.138954527	1.067078656	0.990936173	1.149071847
eqtl-a-ENSG00000120868	nyjelL	RETINOPATHY	APAF1	Simple mode	3	0.072772914	0.11177135	0.581803305	-0.146298933	0.291844761	1.075486281	0.863899417	1.338895152
eqtl-a-ENSG00000120868	nyjelL	RETINOPATHY	APAF1	Weighted mode	3	0.071892392	0.03714885	0.192607056	-0.000919354	0.144704139	1.074539709	0.999081068	1.155697594
eqtl-a-ENSG00000120885	nyjelL	RETINOPATHY	CLU	Wald ratio	1	-0.052917519	0.159796321	0.740526614	-0.366118309	0.260283271	0.948458239	0.693420758	1.297297522
eqtl-a-ENSG00000120889	nyjelL	RETINOPATHY	TNFRSF10B	MR Egger	3	-0.065387262	0.073722669	0.538100429	-0.209883693	0.079109169	0.936704643	0.810678528	1.082322472
eqtl-a-ENSG00000120889	nyjelL	RETINOPATHY	TNFRSF10B	Weighted median	3	0.002718053	0.034359214	0.93694755	-0.064626007	0.070062113	1.00272175	0.937417985	1.0725748
eqtl-a-ENSG00000120889	nyjelL	RETINOPATHY	TNFRSF10B	Inverse variance weighted	3	0.003198702	0.033995469	0.92503606	-0.063432418	0.069829822	1.003203824	0.938537546	1.07232568
eqtl-a-ENSG00000120889	nyjelL	RETINOPATHY	TNFRSF10B	Simple mode	3	0.119234702	0.084074774	0.291899137	-0.045551856	0.28402126	1.126634311	0.955470055	1.328461173
eqtl-a-ENSG00000120889	nyjelL	RETINOPATHY	TNFRSF10B	Weighted mode	3	-0.011070274	0.036050574	0.787808899	-0.081729399	0.059588852	0.988990776	0.921521289	1.061400064
eqtl-a-ENSG00000120899	nyjelL	RETINOPATHY	PTK2B	Inverse variance weighted	2	-0.037201873	0.030349653	0.220283022	-0.096687192	0.022283447	0.963481615	0.907839941	1.022533577
eqtl-a-ENSG00000120903	nyjelL	RETINOPATHY	CHRNA2	Inverse variance weighted	2	0.174574204	0.087680998	0.04647921	0.002719448	0.346428959	1.190739097	1.002723149	1.414009038
eqtl-a-ENSG00000120910	nyjelL	RETINOPATHY	PPP3CC	Inverse variance weighted	2	-0.144102706	0.107587286	0.180439596	-0.354973787	0.066768374	0.86579882	0.701191823	1.069047831
eqtl-a-ENSG00000120915	nyjelL	RETINOPATHY	EPHX2	MR Egger	4	-0.044362586	0.047036224	0.445157738	-0.136553586	0.047828414	0.956607042	0.872359573	1.048990648
eqtl-a-ENSG00000120915	nyjelL	RETINOPATHY	EPHX2	Weighted median	4	-0.011658149	0.028740124	0.685006997	-0.067988793	0.044672494	0.988409544	0.934270944	1.045685336
eqtl-a-ENSG00000120915	nyjelL	RETINOPATHY	EPHX2	Inverse variance weighted	4	-0.011656434	0.027831022	0.675341246	-0.066205237	0.042892369	0.988411239	0.935938755	1.043825541
eqtl-a-ENSG00000120915	nyjelL	RETINOPATHY	EPHX2	Simple mode	4	0.086425816	0.072095585	0.316676156	-0.054881531	0.227733163	1.090270484	0.946597283	1.2557502
eqtl-a-ENSG00000120915	nyjelL	RETINOPATHY	EPHX2	Weighted mode	4	-0.019162668	0.030067678	0.569225646	-0.078095316	0.039769981	0.981019769	0.924876266	1.040571395
eqtl-a-ENSG00000120949	nyjelL	RETINOPATHY	TNFRSF8	Wald ratio	1	-0.047362607	0.137957506	0.73136299	-0.317759319	0.223034104	0.953741501	0.72777793	1.249863199
eqtl-a-ENSG00000121064	nyjelL	RETINOPATHY	SCPEP1	Wald ratio	1	-0.007248286	0.065717515	0.912175747	-0.136054616	0.121558043	0.992777919	0.872794962	1.12925491
eqtl-a-ENSG00000121316	nyjelL	RETINOPATHY	PLBD1	Wald ratio	1	-0.022039498	0.046436626	0.635061747	-0.113055285	0.06897629	0.978201598	0.893101284	1.071410805
eqtl-a-ENSG00000121417	nyjelL	RETINOPATHY	ZNF211	Inverse variance weighted	2	0.002445346	0.051448571	0.962090889	-0.098393854	0.103284546	1.002448338	0.906291887	1.108806871
eqtl-a-ENSG00000121671	nyjelL	RETINOPATHY	CRY2	Inverse variance weighted	2	-0.063831912	0.034909139	0.067472177	-0.132253825	0.00459	0.93816268	0.876118586	1.004600551
eqtl-a-ENSG00000121691	nyjelL	RETINOPATHY	CAT	MR Egger	3	-0.139821048	0.067691469	0.287033167	-0.272496328	-0.007145769	0.869513822	0.761476225	0.992879701
eqtl-a-ENSG00000121691	nyjelL	RETINOPATHY	CAT	Weighted median	3	-0.019454459	0.028696981	0.497817962	-0.075700542	0.036791624	0.980733558	0.927093791	1.037476813
eqtl-a-ENSG00000121691	nyjelL	RETINOPATHY	CAT	Inverse variance weighted	3	-0.024424343	0.038469488	0.525492533	-0.09982454	0.050975854	0.975871517	0.904996194	1.052297484
eqtl-a-ENSG00000121691	nyjelL	RETINOPATHY	CAT	Simple mode	3	0.052190566	0.064520425	0.503501175	-0.074269466	0.178650598	1.053576499	0.928421482	1.195602925
eqtl-a-ENSG00000121691	nyjelL	RETINOPATHY	CAT	Weighted mode	3	-0.063382446	0.031483809	0.181722158	-0.125090713	-0.00167418	0.938584447	0.882416853	0.998327221
eqtl-a-ENSG00000121769	nyjelL	RETINOPATHY	FABP3	Wald ratio	1	-0.099487874	0.133794272	0.4571255	-0.361724647	0.162748899	0.905300928	0.696474118	1.176741172
eqtl-a-ENSG00000121797	nyjelL	RETINOPATHY	CCRL2	Wald ratio	1	0.281568195	0.196660277	0.15221561	-0.103885949	0.667022339	1.325206366	0.901328089	1.948426918
eqtl-a-ENSG00000121807	nyjelL	RETINOPATHY	CCR2	Inverse variance weighted	2	0.032393073	0.057406337	0.572565663	-0.080123348	0.144909494	1.03292344	0.923002489	1.155934946
eqtl-a-ENSG00000121858	nyjelL	RETINOPATHY	TNFSF10	Wald ratio	1	-0.053557628	0.132281815	0.685569242	-0.312829985	0.20571473	0.947851317	0.731374246	1.228402728
eqtl-a-ENSG00000121879	nyjelL	RETINOPATHY	PIK3CA	Wald ratio	1	0.013625092	0.107128781	0.898794586	-0.19634732	0.223597503	1.013718336	0.821726783	1.250567568
eqtl-a-ENSG00000121940	nyjelL	RETINOPATHY	CLCC1	Wald ratio	1	-0.142949739	0.128751359	0.266879458	-0.395302402	0.109402924	0.866797634	0.673476348	1.115611767
eqtl-a-ENSG00000121966	nyjelL	RETINOPATHY	CXCR4	Wald ratio	1	-0.188855541	0.190838721	0.322365716	-0.562899434	0.185188352	0.827906096	0.56955528	1.20344509
eqtl-a-ENSG00000121989	nyjelL	RETINOPATHY	ACVR2A	Wald ratio	1	0.013522272	0.043859725	0.757848544	-0.072442789	0.099487332	1.013614111	0.930118958	1.104604478
[truncated: 3,760 more rows]
